# Supplementary material for: ﻿The ant genus Nesomyrmex Wheeler (Formicidae, Myrmicinae) from the threatened Colombian tropical dry forest: three new species, a new synonymy, and new distributional data
Source: Zookeys. 2025 Mar 17;1232:131–72. doi: 10.3897/zookeys.1232.141693 (PMC11933921; doi:10.3897/zookeys.1232.141693)
Supplement: XML Treatment for Nesomyrmex asper [file zookeys.1232.141693-treatment1.xml]

<!DOCTYPE tp:taxon-treatment
  PUBLIC "-//TaxonX//DTD Taxonomic Treatment Publishing DTD v0 20100105//EN" "tax-treatment-NSO.dtd">
<tp:taxon-treatment xmlns:tp="http://www.plazi.org/taxpub"><tp:treatment-meta><kwd-group><label>Taxon classification</label><kwd>
                <named-content content-type="kingdom">Animalia</named-content>
              </kwd><kwd>
                <named-content content-type="order">Hymenoptera</named-content>
              </kwd><kwd>
                <named-content content-type="family">Formicidae</named-content>
              </kwd></kwd-group><mixed-citation publication-type="journal"><person-group><name><surname>Arredondo</surname><given-names>Brandon S.</given-names></name><name><surname>Guerrero</surname><given-names>Roberto J.</given-names></name></person-group><article-title>﻿The ant genus <italic><tp:taxon-name><tp:taxon-name-part taxon-name-part-type="genus" reg="Nesomyrmex">Nesomyrmex</tp:taxon-name-part></tp:taxon-name></italic> Wheeler (<tp:taxon-name><tp:taxon-name-part taxon-name-part-type="family">Formicidae</tp:taxon-name-part></tp:taxon-name>, <tp:taxon-name><tp:taxon-name-part taxon-name-part-type="subfamily">Myrmicinae</tp:taxon-name-part></tp:taxon-name>) from the threatened Colombian tropical dry forest: three new species, a new synonymy, and new distributional data</article-title><source>Zookeys</source><day>17</day><month>03</month><year>2025</year><volume>1232</volume><fpage>131</fpage><lpage>172</lpage><pub-id pub-id-type="doi">10.3897/zookeys.1232.141693</pub-id></mixed-citation></tp:treatment-meta><tp:nomenclature><label>﻿</label><tp:taxon-name>
              <object-id xmlns:xlink="http://www.w3.org/1999/xlink" content-type="arpha" xlink:type="simple">3DBF20F9-0103-5E86-9B89-A4EE102E7899</object-id>
              <tp:taxon-name-part taxon-name-part-type="genus" reg="Nesomyrmex">Nesomyrmex</tp:taxon-name-part>
              <tp:taxon-name-part taxon-name-part-type="species" reg="asper">asper</tp:taxon-name-part>
            </tp:taxon-name><tp:taxon-authority>(Mayr, 1887)</tp:taxon-authority><xref ref-type="fig" rid="F18">Figs 18</xref><xref ref-type="fig" rid="F19">, 19</xref><xref ref-type="fig" rid="F20">, 20</xref><xref ref-type="fig" rid="F29">, 29</xref><tp:nomenclature-citation-list><tp:nomenclature-citation><tp:taxon-name>
                  <tp:taxon-name-part taxon-name-part-type="genus" reg="Leptothorax">Leptothorax</tp:taxon-name-part>
                  <tp:taxon-name-part taxon-name-part-type="species" reg="asper">asper</tp:taxon-name-part>
                </tp:taxon-name><comment>Mayr, 1887: 618. Syntype series (worker, queen, male): Brazil, Santa Catarina. [<named-content xmlns:xlink="http://www.w3.org/1999/xlink" content-type="dwc:institutional_code" xlink:title="Naturhistorisches Museum, Vienna" xlink:href="http://grbio.org/institution/naturhistorisches-museum-wien-0" xlink:type="simple">NHMW</named-content>] (AntWeb image examined, <ext-link xmlns:xlink="http://www.w3.org/1999/xlink" xlink:href="http://www.antweb.org/specimen/CASENT0901801" ext-link-type="uri" xlink:type="simple">CASENT0901801</ext-link>).</comment></tp:nomenclature-citation><tp:nomenclature-citation><tp:taxon-name>
                  <tp:taxon-name-part taxon-name-part-type="genus" reg="Leptothorax"/>
                </tp:taxon-name><comment>Combination in <tp:taxon-name><tp:taxon-name-part taxon-name-part-type="genus" reg="Leptothorax">Leptothorax</tp:taxon-name-part> (<tp:taxon-name-part taxon-name-part-type="subgenus" reg="Goniothorax">Goniothorax</tp:taxon-name-part>)</tp:taxon-name>: <xref ref-type="bibr" rid="B23">Emery 1896</xref>: 59. </comment></tp:nomenclature-citation><tp:nomenclature-citation><tp:taxon-name><tp:taxon-name-part taxon-name-part-type="genus" reg="Leptothorax">Leptothorax</tp:taxon-name-part> (<tp:taxon-name-part taxon-name-part-type="subgenus" reg="Goniothorax">Goniothorax</tp:taxon-name-part>) <tp:taxon-name-part taxon-name-part-type="species" reg="asper">asper</tp:taxon-name-part> <tp:taxon-name-part taxon-name-part-type="infraspecific-rank">var.</tp:taxon-name-part> <tp:taxon-name-part taxon-name-part-type="variety" reg="rufa">rufa</tp:taxon-name-part></tp:taxon-name><comment> Emery, 1896: 61. Syntype series (queen, worker): Brazil, Pará. [<named-content xmlns:xlink="http://www.w3.org/1999/xlink" content-type="dwc:institutional_code" xlink:title="Museo di Storia Naturale Giacomo Doria'" xlink:href="http://grbio.org/institution/museo-civico-di-storia-naturale-di-genova-giacomo-doria" xlink:type="simple">MSNG</named-content>]. (AntWeb image examined, <ext-link xmlns:xlink="http://www.w3.org/1999/xlink" xlink:href="http://www.antweb.org/specimen/CASENT0904722" ext-link-type="uri" xlink:type="simple">CASENT0904722</ext-link>). Synonymy by <xref ref-type="bibr" rid="B37">Kempf 1959</xref>: 414. </comment></tp:nomenclature-citation><tp:nomenclature-citation><tp:taxon-name><tp:taxon-name-part taxon-name-part-type="genus" reg="Leptothorax">Leptothorax</tp:taxon-name-part> (<tp:taxon-name-part taxon-name-part-type="subgenus" reg="Goniothorax">Goniothorax</tp:taxon-name-part>) <tp:taxon-name-part taxon-name-part-type="species" reg="tristani">tristani</tp:taxon-name-part></tp:taxon-name><comment> Emery, 1896: 61. Syntype series (queen, worker): Costa Rica. [<named-content xmlns:xlink="http://www.w3.org/1999/xlink" content-type="dwc:institutional_code" xlink:title="Museo di Storia Naturale Giacomo Doria'" xlink:href="http://grbio.org/institution/museo-civico-di-storia-naturale-di-genova-giacomo-doria" xlink:type="simple">MSNG</named-content>]. (AntWeb image examined, <ext-link xmlns:xlink="http://www.w3.org/1999/xlink" xlink:href="http://www.antweb.org/specimen/CASENT0904724" ext-link-type="uri" xlink:type="simple">CASENT0904724</ext-link>). Synonymy by <xref ref-type="bibr" rid="B40">Longino 2006</xref>: 136. </comment></tp:nomenclature-citation><tp:nomenclature-citation><tp:taxon-name>
                  <tp:taxon-name-part taxon-name-part-type="genus" reg="Leptothorax">Leptothorax</tp:taxon-name-part>
                  <tp:taxon-name-part taxon-name-part-type="species" reg="asper">asper</tp:taxon-name-part>
                  <tp:taxon-name-part taxon-name-part-type="infraspecific-rank">var.</tp:taxon-name-part>
                  <tp:taxon-name-part taxon-name-part-type="variety" reg="antoniensis">antoniensis</tp:taxon-name-part>
                </tp:taxon-name><comment> Forel, 1912: 18. Syntype series. (worker): Colombia, Sierra Nevada de Santa Marta, San Antonio. [<abbrev xmlns:xlink="http://www.w3.org/1999/xlink" xlink:title="Muséum d’Histoire Naturelle, Geneva" id="ABBRID0EPPAG" xlink:type="simple">MHNG</abbrev>]. (AntWeb image examined, <ext-link xmlns:xlink="http://www.w3.org/1999/xlink" xlink:href="http://www.antweb.org/specimen/CASENT0909002" ext-link-type="uri" xlink:type="simple">CASENT0909002</ext-link>). syn. nov. </comment></tp:nomenclature-citation><tp:nomenclature-citation><tp:taxon-name>
                  <tp:taxon-name-part taxon-name-part-type="genus" reg="Leptothorax">Leptothorax</tp:taxon-name-part>
                  <tp:taxon-name-part taxon-name-part-type="species" reg="asper">asper</tp:taxon-name-part>
                  <tp:taxon-name-part taxon-name-part-type="infraspecific-rank">var.</tp:taxon-name-part>
                  <tp:taxon-name-part taxon-name-part-type="variety" reg="sulfurea">sulfurea</tp:taxon-name-part>
                </tp:taxon-name><comment> Forel, 1912: 18. Syntype series (worker): Brazil. [<abbrev xmlns:xlink="http://www.w3.org/1999/xlink" xlink:title="Muséum d’Histoire Naturelle, Geneva" id="ABBRID0EMQAG" xlink:type="simple">MHNG</abbrev>]. (AntWeb image examined, <ext-link xmlns:xlink="http://www.w3.org/1999/xlink" xlink:href="http://www.antweb.org/specimen/CASENT0909003" ext-link-type="uri" xlink:type="simple">CASENT0909003</ext-link>). Synonymy by <xref ref-type="bibr" rid="B37">Kempf (1959</xref>: 414). </comment></tp:nomenclature-citation><tp:nomenclature-citation><tp:taxon-name>
                  <tp:taxon-name-part taxon-name-part-type="genus" reg="Leptothorax"/>
                </tp:taxon-name><comment>Combination in <tp:taxon-name><tp:taxon-name-part taxon-name-part-type="genus" reg="Leptothorax">Leptothorax</tp:taxon-name-part> (<tp:taxon-name-part taxon-name-part-type="subgenus" reg="Nesomyrmex">Nesomyrmex</tp:taxon-name-part>)</tp:taxon-name>: <xref ref-type="bibr" rid="B37">Kempf 1959</xref>: 414. </comment></tp:nomenclature-citation><tp:nomenclature-citation><tp:taxon-name>
                  <tp:taxon-name-part taxon-name-part-type="genus" reg="Nesomyrmex"/>
                </tp:taxon-name><comment>Combination in <tp:taxon-name><tp:taxon-name-part taxon-name-part-type="genus" reg="Nesomyrmex">Nesomyrmex</tp:taxon-name-part></tp:taxon-name>: <xref ref-type="bibr" rid="B5">Bolton 2003</xref>: 272. </comment></tp:nomenclature-citation></tp:nomenclature-citation-list></tp:nomenclature><tp:treatment-sec sec-type="description" id="SECID0EGSAG"><title>Worker measurements.</title><p>(<italic>n</italic> = 8) <abbrev xmlns:xlink="http://www.w3.org/1999/xlink" xlink:title="Head length" id="ABBRID0EOSAG" xlink:type="simple">HL</abbrev> 0.86–1.08, <abbrev xmlns:xlink="http://www.w3.org/1999/xlink" xlink:title="Head width" id="ABBRID0ESSAG" xlink:type="simple">HW</abbrev> 0.78–0.99, <abbrev xmlns:xlink="http://www.w3.org/1999/xlink" xlink:title="Scape length" id="ABBRID0EWSAG" xlink:type="simple">SL</abbrev> 0.68–0.84, ML 0.41–0.53, <abbrev xmlns:xlink="http://www.w3.org/1999/xlink" xlink:title="Eye length" id="ABBRID0E1SAG" xlink:type="simple">EL</abbrev> 0.19–0.24, <abbrev xmlns:xlink="http://www.w3.org/1999/xlink" xlink:title="Pronotal width" id="ABBRID0E5SAG" xlink:type="simple">PW</abbrev> 0.51–0.66, <abbrev xmlns:xlink="http://www.w3.org/1999/xlink" xlink:title="Petiole width" id="ABBRID0ECTAG" xlink:type="simple">PTW</abbrev> 0.21–0.31, <abbrev xmlns:xlink="http://www.w3.org/1999/xlink" xlink:title="Postpetiole width" id="ABBRID0EGTAG" xlink:type="simple">PPW</abbrev> 0.31–0.44, <abbrev xmlns:xlink="http://www.w3.org/1999/xlink" xlink:title="Weber’s length" id="ABBRID0EKTAG" xlink:type="simple">WL</abbrev> 1.05–1.38, <abbrev xmlns:xlink="http://www.w3.org/1999/xlink" xlink:title="Pronotal height" id="ABBRID0EOTAG" xlink:type="simple">PH</abbrev> 0.29–0.34, <abbrev xmlns:xlink="http://www.w3.org/1999/xlink" xlink:title="Petiole length" id="ABBRID0ESTAG" xlink:type="simple">PTL</abbrev> 0.37–0.46, <abbrev xmlns:xlink="http://www.w3.org/1999/xlink" xlink:title="Petiole height" id="ABBRID0EWTAG" xlink:type="simple">PTH</abbrev> 0.23–0.29, <abbrev xmlns:xlink="http://www.w3.org/1999/xlink" xlink:title="Postpetiole length" id="ABBRID0E1TAG" xlink:type="simple">PPL</abbrev> 0.24–0.34, <abbrev xmlns:xlink="http://www.w3.org/1999/xlink" xlink:title="Postpetiole height" id="ABBRID0E5TAG" xlink:type="simple">PPH</abbrev> 0.26–0.32, <abbrev xmlns:xlink="http://www.w3.org/1999/xlink" xlink:title="Gaster length" id="ABBRID0ECUAG" xlink:type="simple">GL</abbrev> 0.88–1.01. <abbrev xmlns:xlink="http://www.w3.org/1999/xlink" xlink:title="Cephalic index" id="ABBRID0EGUAG" xlink:type="simple">CI</abbrev> 90–92, <abbrev xmlns:xlink="http://www.w3.org/1999/xlink" xlink:title="Scape index" id="ABBRID0EKUAG" xlink:type="simple">SI</abbrev> 84–87.</p></tp:treatment-sec><tp:treatment-sec sec-type="Geographic range" id="SECID0EOUAG"><title>Geographic range.</title><p>Argentina, Bolivia, Colombia, Ecuador, French Guaina, Nicaragua, Panama, Paraguay, Trinidad and Tobago, Venezuela</p></tp:treatment-sec><tp:treatment-sec sec-type="material" id="SECID0ETUAG"><title>Examined material.</title><p>Colombia • 1 worker; Atlántico, Usicurí, Vda. Luriza, CIALU; <named-content xmlns:xlink="http://www.w3.org/1999/xlink" content-type="dwc:verbatimCoordinates" xlink:type="simple"><named-content content-type="geo-json" specific-use="{&#34;type&#34;:&#34;Point&#34;,&#34;coordinates&#34;:[-75.030750,10.751980]}" id="NCID0E3UAG" xlink:type="simple">10.75198°N, 75,03075°W</named-content></named-content>; 155 m a.s.l.; 28–30 Mar. 2023; J. Camargo, H. Sierra, S. De la Hoz legs.; Winkler; <named-content xmlns:xlink="http://www.w3.org/1999/xlink" content-type="dwc:institutional_code" xlink:title="Centro de Colecciones Biológicas de la Universidad del Magdalena" xlink:href="http://grbio.org/institution/universidad-del-magdalena" xlink:type="simple">CBUMAG</named-content>:ENT:54657 • 1 worker; Bolívar, Turbaco, Finca el Huerto; <named-content xmlns:xlink="http://www.w3.org/1999/xlink" content-type="dwc:verbatimCoordinates" xlink:type="simple"><named-content content-type="geo-json" specific-use="{&#34;type&#34;:&#34;Point&#34;,&#34;coordinates&#34;:[-75.349667,10.371944]}" id="NCID0EIVAG" xlink:type="simple">10.371944°N, 75.349667°W</named-content></named-content>; 102 m a.s.l.; 05 Jul. 2015; A. Sagoval, C. Cantor legs.; secondary forest; <abbrev xmlns:xlink="http://www.w3.org/1999/xlink" xlink:title="Colección de Entomología del Instituto de Ciencias Naturales, Universidad Nacional de Colombia" id="ABBRID0ENVAG" xlink:type="simple">ICN</abbrev> 106553. • 1 worker; Cesar, La Jagua de Ibirico; <named-content xmlns:xlink="http://www.w3.org/1999/xlink" content-type="dwc:verbatimCoordinates" xlink:type="simple"><named-content content-type="geo-json" specific-use="{&#34;type&#34;:&#34;Point&#34;,&#34;coordinates&#34;:[-73.336389,9.561111]}" id="NCID0EUVAG" xlink:type="simple">9.561111°N, 73.336389°W</named-content></named-content>; 150 m a.s.l.; 2007; F. Fernández leg.; pitfall; <abbrev xmlns:xlink="http://www.w3.org/1999/xlink" xlink:title="Colección de Entomología del Instituto de Ciencias Naturales, Universidad Nacional de Colombia" id="ABBRID0EZVAG" xlink:type="simple">ICN</abbrev> 019802. • 1 worker; Huila, Aipe, Cuenca Río Aipe, Vda. San Isidro; <named-content xmlns:xlink="http://www.w3.org/1999/xlink" content-type="dwc:verbatimCoordinates" xlink:type="simple"><named-content content-type="geo-json" specific-use="{&#34;type&#34;:&#34;Point&#34;,&#34;coordinates&#34;:[-75.305778,3.345356]}" id="NCID0EAWAG" xlink:type="simple">3.3453561°N, 75.3057781°W</named-content></named-content>; 841 m a.s.l.; 25 Nov. 2017; L. Arcila leg.; Winkler; <abbrev xmlns:xlink="http://www.w3.org/1999/xlink" xlink:title="Colección de Entomología del Instituto de Investigaciones de recursos biológicos Alexander von Humboldt" id="ABBRID0EFWAG" xlink:type="simple">IAvH</abbrev>. • 1 worker; Valle del Cauca, Dagua, Cuenca Río Dagua, Vda. Limonar; <named-content xmlns:xlink="http://www.w3.org/1999/xlink" content-type="dwc:verbatimCoordinates" xlink:type="simple"><named-content content-type="geo-json" specific-use="{&#34;type&#34;:&#34;Point&#34;,&#34;coordinates&#34;:[-75.694507,3.623869]}" id="NCID0EMWAG" xlink:type="simple">3.6238689°N, 75.6945069°W</named-content></named-content>; 1071 m a.s.l.; 17 Aug. 2021; L. Arcila leg.; Pitfall; <abbrev xmlns:xlink="http://www.w3.org/1999/xlink" xlink:title="Colección de Entomología del Instituto de Investigaciones de recursos biológicos Alexander von Humboldt" id="ABBRID0ERWAG" xlink:type="simple">IAvH</abbrev>. • 2 workers; Cauca, Santander de Quilichao, Las Chatas; <named-content xmlns:xlink="http://www.w3.org/1999/xlink" content-type="dwc:verbatimCoordinates" xlink:type="simple"><named-content content-type="geo-json" specific-use="{&#34;type&#34;:&#34;Point&#34;,&#34;coordinates&#34;:[-76.526500,3.109600]}" id="NCID0EYWAG" xlink:type="simple">3.1096°N, 76.5265°W</named-content></named-content>; 909 m a.s.l.; 17 Aug. 2021; M. A. Bautista-Giraldo; I. Armbrecht legs.; meadow; <named-content xmlns:xlink="http://www.w3.org/1999/xlink" content-type="dwc:institutional_code" xlink:title="Centro de Colecciones Biológicas de la Universidad del Magdalena" xlink:href="http://grbio.org/institution/universidad-del-magdalena" xlink:type="simple">CBUMAG</named-content>:ENT:40121, <named-content xmlns:xlink="http://www.w3.org/1999/xlink" content-type="dwc:institutional_code" xlink:title="Centro de Colecciones Biológicas de la Universidad del Magdalena" xlink:href="http://grbio.org/institution/universidad-del-magdalena" xlink:type="simple">CBUMAG</named-content>:ENT:40122.</p></tp:treatment-sec><tp:treatment-sec sec-type="natural history" id="SECID0EFXAG"><title>Natural history.</title><p>Some workers were collected foraging during the day on vegetation in <abbrev xmlns:xlink="http://www.w3.org/1999/xlink" xlink:title="tropical dry forest" id="ABBRID0ELXAG" xlink:type="simple">TDF</abbrev> fragments in the Valle del Cauca. Additionally, one worker was collected foraging on the grassland soil using pitfall traps.</p></tp:treatment-sec><tp:treatment-sec sec-type="comments" id="SECID0EPXAG"><title>Comments.</title><p>This species is recognized by the set of the following characters: 11 antennomeres, clypeus sculpture ranges from smooth and shiny to longitudinally costate or reticulate, inner area of dorsal surface of mandibles finely reticulate and opaque, propodeal lobe angulate, apex blunt. <italic><tp:taxon-name><tp:taxon-name-part taxon-name-part-type="genus" reg="Nesomyrmex">Nesomyrmex</tp:taxon-name-part><tp:taxon-name-part taxon-name-part-type="species" reg="asper">asper</tp:taxon-name-part></tp:taxon-name></italic> presents intraspecific morphological variation in some traits throughout its distribution in the Colombian <abbrev xmlns:xlink="http://www.w3.org/1999/xlink" xlink:title="tropical dry forest" id="ABBRID0EAYAG" xlink:type="simple">TDF</abbrev>. The lateral tubercles of the petiole and postpetiole are variable characteristics, both in quantity and size, between populations of the species (Fig. <xref ref-type="fig" rid="F18">18</xref>). For example, workers from populations in the Valle del Cauca (western Colombia) have no lateral tubercles on the petiole and postpetiole (Fig. <xref ref-type="fig" rid="F18">18A</xref>) while in more northern populations such as those from La Guajira and Magdalena there are between one and three tubercles distributed asymmetrically on the sides of the petiole (Fig. <xref ref-type="fig" rid="F18">18D, E</xref>). Analysis of <italic><tp:taxon-name><tp:taxon-name-part taxon-name-part-type="genus" reg="Nesomyrmex">N.</tp:taxon-name-part><tp:taxon-name-part taxon-name-part-type="species" reg="asper">asper</tp:taxon-name-part></tp:taxon-name></italic> specimens across the Colombian <abbrev xmlns:xlink="http://www.w3.org/1999/xlink" xlink:title="tropical dry forest" id="ABBRID0E2YAG" xlink:type="simple">TDF</abbrev> suggests that populations of this species are morphologically cohesive in terms of the diagnostic characteristics that define it, but traits such as lateral tubercles on the petiole/postpetiole show extensive phenotypic plasticity.</p><fig id="F18" position="float" orientation="portrait"><object-id xmlns:xlink="http://www.w3.org/1999/xlink" content-type="doi" xlink:type="simple">10.3897/zookeys.1232.141693.figure18</object-id><object-id xmlns:xlink="http://www.w3.org/1999/xlink" content-type="arpha" xlink:type="simple">F49B02C6-D3FF-58E1-8C9C-07AC028AF7FF</object-id><label>Figure 18.</label><caption><p>Variation of lateral petiole tubercles in <italic><tp:taxon-name><tp:taxon-name-part taxon-name-part-type="genus" reg="Nesomyrmex">Nesomyrmex</tp:taxon-name-part><tp:taxon-name-part taxon-name-part-type="species" reg="asper">asper</tp:taxon-name-part></tp:taxon-name></italic>. White arrows indicate the tubercles.</p></caption><graphic xmlns:xlink="http://www.w3.org/1999/xlink" xlink:href="zookeys-1232-131_article-141693__-g018.jpg" position="float" orientation="portrait" xlink:type="simple" id="oo_1282988.jpg"><uri content-type="original_file" xlink:type="simple">https://binary.pensoft.net/fig/1282988</uri></graphic></fig><p>Our novel observations of variability in number and shape of lateral petiole and postpetiole tubercles in <italic><tp:taxon-name><tp:taxon-name-part taxon-name-part-type="genus" reg="Nesomyrmex">N.</tp:taxon-name-part><tp:taxon-name-part taxon-name-part-type="species" reg="asper">asper</tp:taxon-name-part></tp:taxon-name></italic> contrasts with the use of presence and absence of tubercles as a diagnostic trait for some nomenclatural changes in <italic><tp:taxon-name><tp:taxon-name-part taxon-name-part-type="genus" reg="Nesomyrmex">N.</tp:taxon-name-part><tp:taxon-name-part taxon-name-part-type="species" reg="asper">asper</tp:taxon-name-part></tp:taxon-name></italic> (<xref ref-type="bibr" rid="B36">Kempf 1958</xref>, <xref ref-type="bibr" rid="B37">1959</xref>, <xref ref-type="bibr" rid="B38">1975</xref>; <xref ref-type="bibr" rid="B40">Longino 2006</xref>). <xref ref-type="bibr" rid="B40">Longino (2006)</xref> proposed <italic><tp:taxon-name><tp:taxon-name-part taxon-name-part-type="genus" reg="Nesomyrmex">Nesomyrmex</tp:taxon-name-part><tp:taxon-name-part taxon-name-part-type="species" reg="tristani">tristani</tp:taxon-name-part></tp:taxon-name></italic> (Emery, 1896) as a junior synonym of <italic><tp:taxon-name><tp:taxon-name-part taxon-name-part-type="genus" reg="Nesomyrmex">Nesomyrmex</tp:taxon-name-part><tp:taxon-name-part taxon-name-part-type="species" reg="asper">asper</tp:taxon-name-part></tp:taxon-name></italic> considering the similarity of the lateral processes (i.e., lateral tubercles) of the petiole between the workers of both taxa. The same author used the differentiation of the lateral processes of the postpetiole (described there as “acuminate teeth”: p. 136) observed between the workers of <tp:taxon-name><tp:taxon-name-part taxon-name-part-type="genus" reg="Nesomyrmex">Nesomyrmex</tp:taxon-name-part><tp:taxon-name-part taxon-name-part-type="species" reg="asper">asper</tp:taxon-name-part><tp:taxon-name-part taxon-name-part-type="infraspecific-rank">var.</tp:taxon-name-part><tp:taxon-name-part taxon-name-part-type="variety" reg="antoniensis">antoniensis</tp:taxon-name-part></tp:taxon-name> (Forel, 1912) and <italic><tp:taxon-name><tp:taxon-name-part taxon-name-part-type="genus" reg="Nesomyrmex">N.</tp:taxon-name-part><tp:taxon-name-part taxon-name-part-type="species" reg="asper">asper</tp:taxon-name-part></tp:taxon-name></italic> s. str, to recognize <italic><tp:taxon-name><tp:taxon-name-part taxon-name-part-type="genus" reg="Nesomyrmex">N.</tp:taxon-name-part><tp:taxon-name-part taxon-name-part-type="species" reg="antoniensis">antoniensis</tp:taxon-name-part></tp:taxon-name></italic> (Forel, 1912) as a valid species. Considering the intraspecific morphological variation in the lateral tubercles of <italic><tp:taxon-name><tp:taxon-name-part taxon-name-part-type="genus" reg="Nesomyrmex">N.</tp:taxon-name-part><tp:taxon-name-part taxon-name-part-type="species" reg="asper">asper</tp:taxon-name-part></tp:taxon-name></italic> workers, we compared this trait with the type worker of <italic><tp:taxon-name><tp:taxon-name-part taxon-name-part-type="genus" reg="Nesomyrmex">N.</tp:taxon-name-part><tp:taxon-name-part taxon-name-part-type="species" reg="antoniensis">antoniensis</tp:taxon-name-part></tp:taxon-name></italic> (<ext-link xmlns:xlink="http://www.w3.org/1999/xlink" xlink:href="http://www.antweb.org/specimen/CASENT0909002" ext-link-type="uri" xlink:type="simple">CASENT0909002</ext-link>), finding that the latter falls within the high intraspecific variability of <italic><tp:taxon-name><tp:taxon-name-part taxon-name-part-type="genus" reg="Nesomyrmex">N.</tp:taxon-name-part><tp:taxon-name-part taxon-name-part-type="species" reg="asper">asper</tp:taxon-name-part></tp:taxon-name></italic>. Likewise, the type specimens of both <italic><tp:taxon-name><tp:taxon-name-part taxon-name-part-type="genus" reg="Nesomyrmex">N.</tp:taxon-name-part><tp:taxon-name-part taxon-name-part-type="species" reg="antoniensis">antoniensis</tp:taxon-name-part></tp:taxon-name></italic> (<ext-link xmlns:xlink="http://www.w3.org/1999/xlink" xlink:href="http://www.antweb.org/specimen/CASENT0909002" ext-link-type="uri" xlink:type="simple">CASENT0909002</ext-link>) and <italic><tp:taxon-name><tp:taxon-name-part taxon-name-part-type="genus" reg="Nesomyrmex">N.</tp:taxon-name-part><tp:taxon-name-part taxon-name-part-type="species" reg="asper">asper</tp:taxon-name-part></tp:taxon-name></italic> (<ext-link xmlns:xlink="http://www.w3.org/1999/xlink" xlink:href="http://www.antweb.org/specimen/CASENT0901801" ext-link-type="uri" xlink:type="simple">CASENT0901801</ext-link>), and the workers of <italic><tp:taxon-name><tp:taxon-name-part taxon-name-part-type="genus" reg="Nesomyrmex">N.</tp:taxon-name-part><tp:taxon-name-part taxon-name-part-type="species" reg="asper">asper</tp:taxon-name-part></tp:taxon-name></italic> present in Colombia and the Sierra Nevada de Santa Marta (type locality of <italic><tp:taxon-name><tp:taxon-name-part taxon-name-part-type="genus" reg="Nesomyrmex">N.</tp:taxon-name-part><tp:taxon-name-part taxon-name-part-type="species" reg="antoniensis">antoniensis</tp:taxon-name-part></tp:taxon-name></italic>) were measured, finding that the type of <italic><tp:taxon-name><tp:taxon-name-part taxon-name-part-type="genus" reg="Nesomyrmex">N.</tp:taxon-name-part><tp:taxon-name-part taxon-name-part-type="species" reg="antoniensis">antoniensis</tp:taxon-name-part></tp:taxon-name></italic> (<abbrev xmlns:xlink="http://www.w3.org/1999/xlink" xlink:title="Head length" id="ABBRID0EHABG" xlink:type="simple">HL</abbrev> 0.89, <abbrev xmlns:xlink="http://www.w3.org/1999/xlink" xlink:title="Head width" id="ABBRID0ELABG" xlink:type="simple">HW</abbrev> 0.83, <abbrev xmlns:xlink="http://www.w3.org/1999/xlink" xlink:title="Scape length" id="ABBRID0EPABG" xlink:type="simple">SL</abbrev> 0.72, ML 0.43) matches the morphometric range of <italic><tp:taxon-name><tp:taxon-name-part taxon-name-part-type="genus" reg="Nesomyrmex">N.</tp:taxon-name-part><tp:taxon-name-part taxon-name-part-type="species" reg="asper">asper</tp:taxon-name-part></tp:taxon-name></italic> (<abbrev xmlns:xlink="http://www.w3.org/1999/xlink" xlink:title="Head length" id="ABBRID0E5ABG" xlink:type="simple">HL</abbrev> 0.86–1.08, <abbrev xmlns:xlink="http://www.w3.org/1999/xlink" xlink:title="Head width" id="ABBRID0ECBBG" xlink:type="simple">HW</abbrev> 0.78–0.99, <abbrev xmlns:xlink="http://www.w3.org/1999/xlink" xlink:title="Scape length" id="ABBRID0EGBBG" xlink:type="simple">SL</abbrev> 0.68–0.84, ML 0.41–0.53). Based on the evidence, we found that the morphological variation between <italic><tp:taxon-name><tp:taxon-name-part taxon-name-part-type="genus" reg="Nesomyrmex">N.</tp:taxon-name-part><tp:taxon-name-part taxon-name-part-type="species" reg="antoniensis">antoniensis</tp:taxon-name-part></tp:taxon-name></italic> and <italic><tp:taxon-name><tp:taxon-name-part taxon-name-part-type="genus" reg="Nesomyrmex">N.</tp:taxon-name-part><tp:taxon-name-part taxon-name-part-type="species" reg="asper">asper</tp:taxon-name-part></tp:taxon-name></italic> is not distinct, with the form referred to as <italic><tp:taxon-name><tp:taxon-name-part taxon-name-part-type="genus" reg="Nesomyrmex">N.</tp:taxon-name-part><tp:taxon-name-part taxon-name-part-type="species" reg="antoniensis">antoniensis</tp:taxon-name-part></tp:taxon-name></italic> falling within the variability observed in <italic><tp:taxon-name><tp:taxon-name-part taxon-name-part-type="genus" reg="Nesomyrmex">N.</tp:taxon-name-part><tp:taxon-name-part taxon-name-part-type="species" reg="asper">asper</tp:taxon-name-part></tp:taxon-name></italic>. Therefore, we propose <italic><tp:taxon-name><tp:taxon-name-part taxon-name-part-type="genus" reg="Nesomyrmex">N.</tp:taxon-name-part><tp:taxon-name-part taxon-name-part-type="species" reg="antoniensis">antoniensis</tp:taxon-name-part></tp:taxon-name></italic> as a junior synonym of <italic><tp:taxon-name><tp:taxon-name-part taxon-name-part-type="genus" reg="Nesomyrmex">Nesomyrmex</tp:taxon-name-part><tp:taxon-name-part taxon-name-part-type="species" reg="asper">asper</tp:taxon-name-part></tp:taxon-name></italic>. The highly variable number and shape of tubercles on lateral petiole and postpetiole in <italic><tp:taxon-name><tp:taxon-name-part taxon-name-part-type="genus" reg="Nesomyrmex">N.</tp:taxon-name-part><tp:taxon-name-part taxon-name-part-type="species" reg="asper">asper</tp:taxon-name-part></tp:taxon-name></italic> should not be used to separate taxonomic units in these species groups. Interestingly, the lateral processes of the petiole and postpetiolar node described as “acuminate teeth” by <xref ref-type="bibr" rid="B40">Longino (2006</xref>: 136) are setigerous tubercles (Fig. <xref ref-type="fig" rid="F19">19</xref>; also see <xref ref-type="bibr" rid="B37">Kempf 1959</xref>) and their variation in shape is due to projection and orientation relative to the body.</p><fig id="F19" position="float" orientation="portrait"><object-id xmlns:xlink="http://www.w3.org/1999/xlink" content-type="doi" xlink:type="simple">10.3897/zookeys.1232.141693.figure19</object-id><object-id xmlns:xlink="http://www.w3.org/1999/xlink" content-type="arpha" xlink:type="simple">89A725E2-02F9-5253-8549-668F531ED24A</object-id><label>Figure 19.</label><caption><p>Lateral petiole and postpetiole tubercles (Setigerous tubercles). Abbreviations: lpptt (lateral postpetiolar tubercles), lptt (lateral petiolar tubercles), pt (petiole), ppt (postpetiole), set (seta).</p></caption><graphic xmlns:xlink="http://www.w3.org/1999/xlink" xlink:href="zookeys-1232-131_article-141693__-g019.jpg" position="float" orientation="portrait" xlink:type="simple" id="oo_1282989.jpg"><uri content-type="original_file" xlink:type="simple">https://binary.pensoft.net/fig/1282989</uri></graphic></fig><fig id="F20" position="float" orientation="portrait"><object-id xmlns:xlink="http://www.w3.org/1999/xlink" content-type="doi" xlink:type="simple">10.3897/zookeys.1232.141693.figure20</object-id><object-id xmlns:xlink="http://www.w3.org/1999/xlink" content-type="arpha" xlink:type="simple">AB8A29E1-3088-5F70-B7C8-5417397A7F2B</object-id><label>Figure 20.</label><caption><p><italic><tp:taxon-name><tp:taxon-name-part taxon-name-part-type="genus" reg="Nesomyrmex">Nesomyrmex</tp:taxon-name-part><tp:taxon-name-part taxon-name-part-type="species" reg="asper">asper</tp:taxon-name-part></tp:taxon-name></italic> worker (<abbrev xmlns:xlink="http://www.w3.org/1999/xlink" xlink:title="Colección de Entomología del Instituto de Ciencias Naturales, Universidad Nacional de Colombia" id="ABBRID0ECFBG" xlink:type="simple">ICN</abbrev> 106553) <bold>A</bold> full-face view <bold>B</bold> lateral view <bold>C</bold> dorsal view. Scale bars: 0.5 mm (<bold>A</bold>); 1.0 mm (<bold>B</bold>).</p></caption><graphic xmlns:xlink="http://www.w3.org/1999/xlink" xlink:href="zookeys-1232-131_article-141693__-g020.jpg" position="float" orientation="portrait" xlink:type="simple" id="oo_1282990.jpg"><uri content-type="original_file" xlink:type="simple">https://binary.pensoft.net/fig/1282990</uri></graphic></fig></tp:treatment-sec><tp:treatment-sec><!--Section generated to contain objects referenced in tp:taxon-treatment.--><fig id="F29" position="float" orientation="portrait"><object-id xmlns:xlink="http://www.w3.org/1999/xlink" content-type="doi" xlink:type="simple">10.3897/zookeys.1232.141693.figure29</object-id><object-id xmlns:xlink="http://www.w3.org/1999/xlink" content-type="arpha" xlink:type="simple">655CAE3E-289A-5F41-A9FE-2D27B5753502</object-id><label>Figure 29.</label><caption><p>Distributional map of <italic><tp:taxon-name><tp:taxon-name-part taxon-name-part-type="genus" reg="Nesomyrmex">Nesomyrmex</tp:taxon-name-part></tp:taxon-name></italic> species from the tropical dry forest in Colombia.</p></caption><graphic xmlns:xlink="http://www.w3.org/1999/xlink" xlink:href="zookeys-1232-131_article-141693__-g029.jpg" position="float" orientation="portrait" xlink:type="simple" id="oo_1282999.jpg"><uri content-type="original_file" xlink:type="simple">https://binary.pensoft.net/fig/1282999</uri></graphic></fig></tp:treatment-sec><ref-list><ref id="B23"><mixed-citation xmlns:xlink="http://www.w3.org/1999/xlink" xlink:type="simple"><person-group><name name-style="western"><surname>Emery</surname><given-names>C</given-names></name></person-group> (<year>1896</year>) <article-title>Studi sulle formiche della fauna neotropica. XVII-XXV.</article-title><source>Bullettino della Società Entomologica Italiana</source><volume>28</volume>: <fpage>33</fpage>–<lpage>107</lpage>.</mixed-citation></ref><ref id="B37"><mixed-citation xmlns:xlink="http://www.w3.org/1999/xlink" xlink:type="simple"><person-group><name name-style="western"><surname>Kempf</surname><given-names>WW</given-names></name></person-group> (<year>1959</year>) <article-title>A synopsis of the New World species belonging to the <italic><tp:taxon-name><tp:taxon-name-part taxon-name-part-type="genus">Nesomyrmex</tp:taxon-name-part></tp:taxon-name></italic>-group of the ant genus <italic><tp:taxon-name><tp:taxon-name-part taxon-name-part-type="genus">Leptothorax</tp:taxon-name-part></tp:taxon-name></italic> Mayr (<tp:taxon-name><tp:taxon-name-part taxon-name-part-type="order">Hymenoptera</tp:taxon-name-part></tp:taxon-name>: <tp:taxon-name><tp:taxon-name-part taxon-name-part-type="family">Formicidae</tp:taxon-name-part></tp:taxon-name>).</article-title><source>Studia Entomologica</source><volume>2</volume>: <fpage>391</fpage>–<lpage>432</lpage>.</mixed-citation></ref><ref id="B40"><mixed-citation xmlns:xlink="http://www.w3.org/1999/xlink" xlink:type="simple"><person-group><name name-style="western"><surname>Longino</surname><given-names>JT</given-names></name></person-group> (<year>2006</year>) <article-title>New species and nomenclatural changes for the Costa Rican ant fauna (<tp:taxon-name><tp:taxon-name-part taxon-name-part-type="order">Hymenoptera</tp:taxon-name-part></tp:taxon-name>: <tp:taxon-name><tp:taxon-name-part taxon-name-part-type="family">Formicidae</tp:taxon-name-part></tp:taxon-name>).</article-title><source>Myrmecological News</source><volume>8</volume>: <fpage>131</fpage>–<lpage>143</lpage>.</mixed-citation></ref><ref id="B5"><mixed-citation xmlns:xlink="http://www.w3.org/1999/xlink" xlink:type="simple"><person-group><name name-style="western"><surname>Bolton</surname><given-names>B</given-names></name></person-group> (<year>2003</year>) <article-title>Synopsis and classification of <tp:taxon-name><tp:taxon-name-part taxon-name-part-type="family">Formicidae</tp:taxon-name-part></tp:taxon-name>.</article-title><source>Memoirs of the American Entomological Society</source><volume>71</volume>: <fpage>1</fpage>–<lpage>370</lpage>.</mixed-citation></ref><ref id="B36"><mixed-citation xmlns:xlink="http://www.w3.org/1999/xlink" xlink:type="simple"><person-group><name name-style="western"><surname>Kempf</surname><given-names>WW</given-names></name></person-group> (<year>1958</year>) <article-title>Sôbre algumas formigas neotrópicas do gênero <italic><tp:taxon-name><tp:taxon-name-part taxon-name-part-type="genus">Leptothorax</tp:taxon-name-part></tp:taxon-name></italic> Mayr (<tp:taxon-name><tp:taxon-name-part taxon-name-part-type="order">Hymenoptera</tp:taxon-name-part></tp:taxon-name>: <tp:taxon-name><tp:taxon-name-part taxon-name-part-type="family">Formicidae</tp:taxon-name-part></tp:taxon-name>).</article-title><source>Anais da Academia Brasileira de Ciencias</source><volume>30</volume>: <fpage>91</fpage>–<lpage>102</lpage>.</mixed-citation></ref><ref id="B38"><mixed-citation xmlns:xlink="http://www.w3.org/1999/xlink" xlink:type="simple"><person-group><name name-style="western"><surname>Kempf</surname><given-names>WW</given-names></name></person-group> (<year>1975</year>) <article-title>Miscellaneous studies on neotropical ants. VI. (<tp:taxon-name><tp:taxon-name-part taxon-name-part-type="order">Hymenoptera</tp:taxon-name-part></tp:taxon-name>, <tp:taxon-name><tp:taxon-name-part taxon-name-part-type="family">Formicidae</tp:taxon-name-part></tp:taxon-name>).</article-title><source>Studia Entomologica</source><volume>18</volume>: <fpage>341</fpage>–<lpage>380</lpage>.</mixed-citation></ref></ref-list></tp:taxon-treatment>
