# Supplementary material for: ﻿The ant genus Nesomyrmex Wheeler (Formicidae, Myrmicinae) from the threatened Colombian tropical dry forest: three new species, a new synonymy, and new distributional data
Source: Zookeys. 2025 Mar 17;1232:131–72. doi: 10.3897/zookeys.1232.141693 (PMC11933921; doi:10.3897/zookeys.1232.141693)
Supplement: XML Treatment for Nesomyrmex echinatinodis [file zookeys.1232.141693-treatment2.xml]

<!DOCTYPE tp:taxon-treatment
  PUBLIC "-//TaxonX//DTD Taxonomic Treatment Publishing DTD v0 20100105//EN" "tax-treatment-NSO.dtd">
<tp:taxon-treatment xmlns:tp="http://www.plazi.org/taxpub"><tp:treatment-meta><kwd-group><label>Taxon classification</label><kwd>
                <named-content content-type="kingdom">Animalia</named-content>
              </kwd><kwd>
                <named-content content-type="order">Hymenoptera</named-content>
              </kwd><kwd>
                <named-content content-type="family">Formicidae</named-content>
              </kwd></kwd-group><mixed-citation publication-type="journal"><person-group><name><surname>Arredondo</surname><given-names>Brandon S.</given-names></name><name><surname>Guerrero</surname><given-names>Roberto J.</given-names></name></person-group><article-title>﻿The ant genus <italic><tp:taxon-name><tp:taxon-name-part taxon-name-part-type="genus" reg="Nesomyrmex">Nesomyrmex</tp:taxon-name-part></tp:taxon-name></italic> Wheeler (<tp:taxon-name><tp:taxon-name-part taxon-name-part-type="family">Formicidae</tp:taxon-name-part></tp:taxon-name>, <tp:taxon-name><tp:taxon-name-part taxon-name-part-type="subfamily">Myrmicinae</tp:taxon-name-part></tp:taxon-name>) from the threatened Colombian tropical dry forest: three new species, a new synonymy, and new distributional data</article-title><source>Zookeys</source><day>17</day><month>03</month><year>2025</year><volume>1232</volume><fpage>131</fpage><lpage>172</lpage><pub-id pub-id-type="doi">10.3897/zookeys.1232.141693</pub-id></mixed-citation></tp:treatment-meta><tp:nomenclature><label>﻿</label><tp:taxon-name>
              <object-id xmlns:xlink="http://www.w3.org/1999/xlink" content-type="arpha" xlink:type="simple">CBF0E959-A34B-5127-9F9D-39F361F67CA8</object-id>
              <tp:taxon-name-part taxon-name-part-type="genus" reg="Nesomyrmex">Nesomyrmex</tp:taxon-name-part>
              <tp:taxon-name-part taxon-name-part-type="species" reg="echinatinodis">echinatinodis</tp:taxon-name-part>
            </tp:taxon-name><tp:taxon-authority>(Forel, 1886)</tp:taxon-authority><xref ref-type="fig" rid="F21">Figs 21</xref><xref ref-type="fig" rid="F29">, 29</xref><tp:nomenclature-citation-list><tp:nomenclature-citation><tp:taxon-name>
                  <tp:taxon-name-part taxon-name-part-type="genus" reg="Leptothorax">Leptothorax</tp:taxon-name-part>
                  <tp:taxon-name-part taxon-name-part-type="species" reg="echinatinodis">echinatinodis</tp:taxon-name-part>
                </tp:taxon-name><comment>Forel, 1886: 48. Holotype (worker): Brazil, Rio de Janeiro. [<named-content xmlns:xlink="http://www.w3.org/1999/xlink" content-type="dwc:institutional_code" xlink:title="Naturhistorisches Museum, Vienna" xlink:href="http://grbio.org/institution/naturhistorisches-museum-wien-0" xlink:type="simple">NHMW</named-content>] (AntWeb image examined, <ext-link xmlns:xlink="http://www.w3.org/1999/xlink" xlink:href="http://www.antweb.org/specimen/CASENT0909004" ext-link-type="uri" xlink:type="simple">CASENT0909004</ext-link>).</comment></tp:nomenclature-citation><tp:nomenclature-citation><tp:taxon-name>
                  <tp:taxon-name-part taxon-name-part-type="genus" reg="Leptothorax"/>
                </tp:taxon-name><comment>Combination in <tp:taxon-name><tp:taxon-name-part taxon-name-part-type="genus" reg="Leptothorax">Leptothorax</tp:taxon-name-part> (<tp:taxon-name-part taxon-name-part-type="subgenus" reg="Goniothorax">Goniothorax</tp:taxon-name-part>)</tp:taxon-name>: <xref ref-type="bibr" rid="B23">Emery 1896</xref>: 59. </comment></tp:nomenclature-citation><tp:nomenclature-citation><tp:taxon-name><tp:taxon-name-part taxon-name-part-type="genus" reg="Leptothorax">Leptothorax</tp:taxon-name-part> (<tp:taxon-name-part taxon-name-part-type="subgenus" reg="Goniothorax">Goniothorax</tp:taxon-name-part>) <tp:taxon-name-part taxon-name-part-type="species" reg="aculeatinodis">aculeatinodis</tp:taxon-name-part></tp:taxon-name><comment> Emery, 1896: 60. Holotype (worker): Costa Rica, Jiménez. [<named-content xmlns:xlink="http://www.w3.org/1999/xlink" content-type="dwc:institutional_code" xlink:title="Museo di Storia Naturale Giacomo Doria'" xlink:href="http://grbio.org/institution/museo-civico-di-storia-naturale-di-genova-giacomo-doria" xlink:type="simple">MSNG</named-content>]. (AntWeb image examined, <ext-link xmlns:xlink="http://www.w3.org/1999/xlink" xlink:href="http://www.antweb.org/specimen/CASENT090475" ext-link-type="uri" xlink:type="simple">CASENT090475</ext-link>). Synonymy by <xref ref-type="bibr" rid="B37">Kempf 1959</xref>: 425. </comment></tp:nomenclature-citation><tp:nomenclature-citation><tp:taxon-name><tp:taxon-name-part taxon-name-part-type="genus" reg="Leptothorax">Leptothorax</tp:taxon-name-part> (<tp:taxon-name-part taxon-name-part-type="subgenus" reg="Goniothorax">Goniothorax</tp:taxon-name-part>) <tp:taxon-name-part taxon-name-part-type="species" reg="pungentinodis">pungentinodis</tp:taxon-name-part></tp:taxon-name><comment> Emery, 1896: 2. Holotype (queen): Panama, Gulf of Darien. [<named-content xmlns:xlink="http://www.w3.org/1999/xlink" content-type="dwc:institutional_code" xlink:title="Museo di Storia Naturale Giacomo Doria'" xlink:href="http://grbio.org/institution/museo-civico-di-storia-naturale-di-genova-giacomo-doria" xlink:type="simple">MSNG</named-content>]. (AntWeb image examined, <ext-link xmlns:xlink="http://www.w3.org/1999/xlink" xlink:href="http://www.antweb.org/specimen/CASENT0904726" ext-link-type="uri" xlink:type="simple">CASENT0904726</ext-link>) Synonymy by <xref ref-type="bibr" rid="B37">Kempf 1959</xref>: 425. </comment></tp:nomenclature-citation><tp:nomenclature-citation><tp:taxon-name>
                  <tp:taxon-name-part taxon-name-part-type="genus" reg="Leptothorax">Leptothorax</tp:taxon-name-part>
                  <tp:taxon-name-part taxon-name-part-type="species" reg="echinatinodis">echinatinodis</tp:taxon-name-part>
                  <tp:taxon-name-part taxon-name-part-type="infraspecific-rank">r.</tp:taxon-name-part>
                  <tp:taxon-name-part taxon-name-part-type="race" reg="dalmasi">dalmasi</tp:taxon-name-part>
                </tp:taxon-name><comment> Forel, 1899: 55. Syntype (worker): Colombia, Sierra Nevada de Santa Marta, San Antonio [<abbrev xmlns:xlink="http://www.w3.org/1999/xlink" xlink:title="Muséum d’Histoire Naturelle, Geneva" id="ABBRID0ECLBG" xlink:type="simple">MHNG</abbrev>]. (AntWeb image examined, <ext-link xmlns:xlink="http://www.w3.org/1999/xlink" xlink:href="http://www.antweb.org/specimen/CASENT0909005" ext-link-type="uri" xlink:type="simple">CASENT0909005</ext-link>). Synonymy by <xref ref-type="bibr" rid="B37">Kempf 1959</xref>: 425. </comment></tp:nomenclature-citation><tp:nomenclature-citation><tp:taxon-name>
                  <tp:taxon-name-part taxon-name-part-type="genus" reg="Leptothorax"/>
                </tp:taxon-name><comment>Combination in <tp:taxon-name><tp:taxon-name-part taxon-name-part-type="genus" reg="Leptothorax">Leptothorax</tp:taxon-name-part> (<tp:taxon-name-part taxon-name-part-type="subgenus" reg="Caulomyrma">Caulomyrma</tp:taxon-name-part>)</tp:taxon-name>: <xref ref-type="bibr" rid="B31">Forel 1914</xref>: 233. </comment></tp:nomenclature-citation><tp:nomenclature-citation><tp:taxon-name><tp:taxon-name-part taxon-name-part-type="genus" reg="Leptothorax">Leptothorax</tp:taxon-name-part> (<tp:taxon-name-part taxon-name-part-type="subgenus" reg="Goniothorax">Goniothorax</tp:taxon-name-part>) <tp:taxon-name-part taxon-name-part-type="species" reg="echinatinodis">echinatinodis</tp:taxon-name-part> <tp:taxon-name-part taxon-name-part-type="infraspecific-rank">subsp.</tp:taxon-name-part> <tp:taxon-name-part taxon-name-part-type="subspecies" reg="schmidti">schmidti</tp:taxon-name-part></tp:taxon-name><comment> Menozzi, 1927: 275 Syntype series (male, queen, worker): Costa Rica, San José. [DEIB]. (AntWeb image examined, FOCOL0198-1). Synonymy by <xref ref-type="bibr" rid="B37">Kempf 1959</xref>: 426. </comment></tp:nomenclature-citation><tp:nomenclature-citation><tp:taxon-name><tp:taxon-name-part taxon-name-part-type="genus" reg="Leptothorax">Leptothorax</tp:taxon-name-part> (<tp:taxon-name-part taxon-name-part-type="subgenus" reg="Goniothorax">Goniothorax</tp:taxon-name-part>) <tp:taxon-name-part taxon-name-part-type="species" reg="echinatinodis">echinatinodis</tp:taxon-name-part> <tp:taxon-name-part taxon-name-part-type="infraspecific-rank">subsp.</tp:taxon-name-part> <tp:taxon-name-part taxon-name-part-type="subspecies" reg="cordincola">cordincola</tp:taxon-name-part></tp:taxon-name><comment> Wheeler, 1942: 205. Syntype (worker): Panama, Canal zone, Chivachiva Trail. [MCZC]. (AntWeb image examined, <ext-link xmlns:xlink="http://www.w3.org/1999/xlink" xlink:href="http://www.antweb.org/specimen/CASENT0912925" ext-link-type="uri" xlink:type="simple">CASENT0912925</ext-link>). Synonymy by <xref ref-type="bibr" rid="B37">Kempf 1959</xref>: 426. </comment></tp:nomenclature-citation><tp:nomenclature-citation><tp:taxon-name>
                  <tp:taxon-name-part taxon-name-part-type="genus" reg="Leptothorax"/>
                </tp:taxon-name><comment>Combination in <tp:taxon-name><tp:taxon-name-part taxon-name-part-type="genus" reg="Leptothorax">Leptothorax</tp:taxon-name-part> (<tp:taxon-name-part taxon-name-part-type="subgenus" reg="Nesomyrmex">Nesomyrmex</tp:taxon-name-part>)</tp:taxon-name>: <xref ref-type="bibr" rid="B54">Smith 1950</xref>: 30. </comment></tp:nomenclature-citation><tp:nomenclature-citation><tp:taxon-name>
                  <tp:taxon-name-part taxon-name-part-type="genus" reg="Leptothorax"/>
                </tp:taxon-name><comment>Combination in <tp:taxon-name><tp:taxon-name-part taxon-name-part-type="genus" reg="Nesomyrmex">Nesomyrmex</tp:taxon-name-part></tp:taxon-name>: <xref ref-type="bibr" rid="B5">Bolton 2003</xref>: 272. </comment></tp:nomenclature-citation></tp:nomenclature-citation-list></tp:nomenclature><tp:treatment-sec sec-type="description" id="SECID0ESPBG"><title>Worker measurements.</title><p>(<italic>n</italic> = 15) <abbrev xmlns:xlink="http://www.w3.org/1999/xlink" xlink:title="Head length" id="ABBRID0E1PBG" xlink:type="simple">HL</abbrev> 0.55–0.7, <abbrev xmlns:xlink="http://www.w3.org/1999/xlink" xlink:title="Head width" id="ABBRID0E5PBG" xlink:type="simple">HW</abbrev> 0.49–0.65, <abbrev xmlns:xlink="http://www.w3.org/1999/xlink" xlink:title="Scape length" id="ABBRID0ECQBG" xlink:type="simple">SL</abbrev> 0.38–0.54, ML 0.28–0.35, <abbrev xmlns:xlink="http://www.w3.org/1999/xlink" xlink:title="Eye length" id="ABBRID0EGQBG" xlink:type="simple">EL</abbrev> 0.11–0.19, <abbrev xmlns:xlink="http://www.w3.org/1999/xlink" xlink:title="Pronotal width" id="ABBRID0EKQBG" xlink:type="simple">PW</abbrev> 0.30–0.45, <abbrev xmlns:xlink="http://www.w3.org/1999/xlink" xlink:title="Petiole width" id="ABBRID0EOQBG" xlink:type="simple">PTW</abbrev> 0. 15–0.26, <abbrev xmlns:xlink="http://www.w3.org/1999/xlink" xlink:title="Postpetiole width" id="ABBRID0ESQBG" xlink:type="simple">PPW</abbrev> 0.19–0.31, <abbrev xmlns:xlink="http://www.w3.org/1999/xlink" xlink:title="Weber’s length" id="ABBRID0EWQBG" xlink:type="simple">WL</abbrev> 0.63–0.91, <abbrev xmlns:xlink="http://www.w3.org/1999/xlink" xlink:title="Pronotal height" id="ABBRID0E1QBG" xlink:type="simple">PH</abbrev> 0.17–0.28, <abbrev xmlns:xlink="http://www.w3.org/1999/xlink" xlink:title="Petiole length" id="ABBRID0E5QBG" xlink:type="simple">PTL</abbrev> 0. 20–0.34, <abbrev xmlns:xlink="http://www.w3.org/1999/xlink" xlink:title="Petiole height" id="ABBRID0ECRBG" xlink:type="simple">PTH</abbrev> 0.16–0.25, <abbrev xmlns:xlink="http://www.w3.org/1999/xlink" xlink:title="Postpetiole length" id="ABBRID0EGRBG" xlink:type="simple">PPL</abbrev> 0.19–0.35, <abbrev xmlns:xlink="http://www.w3.org/1999/xlink" xlink:title="Postpetiole height" id="ABBRID0EKRBG" xlink:type="simple">PPH</abbrev> 0.17–0.25, <abbrev xmlns:xlink="http://www.w3.org/1999/xlink" xlink:title="Gaster length" id="ABBRID0EORBG" xlink:type="simple">GL</abbrev> 0.67–0.93. <abbrev xmlns:xlink="http://www.w3.org/1999/xlink" xlink:title="Cephalic index" id="ABBRID0ESRBG" xlink:type="simple">CI</abbrev> 89–92, <abbrev xmlns:xlink="http://www.w3.org/1999/xlink" xlink:title="Scape index" id="ABBRID0EWRBG" xlink:type="simple">SI</abbrev> 77–83.</p><fig id="F21" position="float" orientation="portrait"><object-id xmlns:xlink="http://www.w3.org/1999/xlink" content-type="doi" xlink:type="simple">10.3897/zookeys.1232.141693.figure21</object-id><object-id xmlns:xlink="http://www.w3.org/1999/xlink" content-type="arpha" xlink:type="simple">9D14CA63-9746-52BE-BE13-A84773D37371</object-id><label>Figure 21.</label><caption><p><italic><tp:taxon-name><tp:taxon-name-part taxon-name-part-type="genus" reg="Nesomyrmex">Nesomyrmex</tp:taxon-name-part><tp:taxon-name-part taxon-name-part-type="species" reg="echinatinodis">echinatinodis</tp:taxon-name-part></tp:taxon-name></italic> worker (<named-content xmlns:xlink="http://www.w3.org/1999/xlink" content-type="dwc:institutional_code" xlink:title="Museo Entomológico Francisco Luis Gallego, Universidad Nacional de Colombia" xlink:href="http://grbio.org/institution/museo-entomologico-francisco-luis-gallego" xlink:type="simple">MEFLG</named-content>-NC 53153) <bold>A</bold> full-face view <bold>B</bold> lateral view <bold>C</bold> dorsal view. Scale bars: 0.5 mm.</p></caption><graphic xmlns:xlink="http://www.w3.org/1999/xlink" xlink:href="zookeys-1232-131_article-141693__-g021.jpg" position="float" orientation="portrait" xlink:type="simple" id="oo_1282991.jpg"><uri content-type="original_file" xlink:type="simple">https://binary.pensoft.net/fig/1282991</uri></graphic></fig></tp:treatment-sec><tp:treatment-sec sec-type="Geographic range" id="SECID0E3SBG"><title>Geographic range.</title><p>Argentina, Brazil, Colombia, Costa Rica, Ecuador, French Guiana, Guatemala, Guyana, Honduras, Mexico, Nicaragua, Panama, Paraguay, Peru, Suriname, Venezuela</p></tp:treatment-sec><tp:treatment-sec sec-type="material" id="SECID0EBTBG"><title>Examined material.</title><p>Colombia • 1 worker; Antioquia, Santa Fe de Antioquia, Vda. El Espinal, Estación Agraria Cotové, Universidad Nacional de Colombia Sede Medellín; <named-content xmlns:xlink="http://www.w3.org/1999/xlink" content-type="dwc:verbatimCoordinates" xlink:type="simple"><named-content content-type="geo-json" specific-use="{&#34;type&#34;:&#34;Point&#34;,&#34;coordinates&#34;:[-75.831667,6.561389]}" id="NCID0EKTBG" xlink:type="simple">6.5613889°N, 75.83166667°W</named-content></named-content>; 600 m a.s.l.; 06 Oct. 2000; E. Vergara, F. Serna legs.; manual coll; <named-content xmlns:xlink="http://www.w3.org/1999/xlink" content-type="dwc:institutional_code" xlink:title="Museo Entomológico Universidad Nacional de Colombia" xlink:href="http://grbio.org/institution/universidad-nacional-facultad-de-agronomia" xlink:type="simple">UNAB</named-content>. • 1 worker; Antioquia, Santa Fé de Antioquia, Vda. El Espinal, Estación Agraria Cotové, Universidad Nacional de Colombia Sede Medellín; <named-content xmlns:xlink="http://www.w3.org/1999/xlink" content-type="dwc:verbatimCoordinates" xlink:type="simple"><named-content content-type="geo-json" specific-use="{&#34;type&#34;:&#34;Point&#34;,&#34;coordinates&#34;:[-75.829722,6.535833]}" id="NCID0EWTBG" xlink:type="simple">6.5358333°N, 75.82972222°W</named-content></named-content>; 515 m a.s.l.; 02 Apr. 2020; B. Arredondo leg.; <named-content xmlns:xlink="http://www.w3.org/1999/xlink" content-type="dwc:institutional_code" xlink:title="Museo Entomológico Francisco Luis Gallego, Universidad Nacional de Colombia" xlink:href="http://grbio.org/institution/museo-entomologico-francisco-luis-gallego" xlink:type="simple">MEFLG</named-content>-NC 53153. • 2 workers; Arauca, Tame, La Casirba; <named-content xmlns:xlink="http://www.w3.org/1999/xlink" content-type="dwc:verbatimCoordinates" xlink:type="simple"><named-content content-type="geo-json" specific-use="{&#34;type&#34;:&#34;Point&#34;,&#34;coordinates&#34;:[-71.894257,6.360678]}" id="NCID0ECUBG" xlink:type="simple">6.360678°N, 71.894257°W</named-content></named-content>; 675 m a.s.l.; 20 Mar. 2024; H. Sierra y S. De La Hoz legs.; Manual coll; <named-content xmlns:xlink="http://www.w3.org/1999/xlink" content-type="dwc:institutional_code" xlink:title="Centro de Colecciones Biológicas de la Universidad del Magdalena" xlink:href="http://grbio.org/institution/universidad-del-magdalena" xlink:type="simple">CBUMAG</named-content>:ENT:41658. • 1 worker; Arauca, Tame, La Casirba; <named-content xmlns:xlink="http://www.w3.org/1999/xlink" content-type="dwc:verbatimCoordinates" xlink:type="simple"><named-content content-type="geo-json" specific-use="{&#34;type&#34;:&#34;Point&#34;,&#34;coordinates&#34;:[-71.894257,6.360678]}" id="NCID0EOUBG" xlink:type="simple">6.360678°N, 71.894257°W</named-content></named-content>; 675 m a.s.l.; 19 -21 Mar. 2024; H. Sierra y S. De La Hoz legs.; Winkler; <named-content xmlns:xlink="http://www.w3.org/1999/xlink" content-type="dwc:institutional_code" xlink:title="Centro de Colecciones Biológicas de la Universidad del Magdalena" xlink:href="http://grbio.org/institution/universidad-del-magdalena" xlink:type="simple">CBUMAG</named-content>:ENT:41659. • 1 worker; Bolívar, San Jacinto, SFF los Colorados, La Yaya; <named-content xmlns:xlink="http://www.w3.org/1999/xlink" content-type="dwc:verbatimCoordinates" xlink:type="simple"><named-content content-type="geo-json" specific-use="{&#34;type&#34;:&#34;Point&#34;,&#34;coordinates&#34;:[-75.116645,9.899947]}" id="NCID0E1UBG" xlink:type="simple">9.899947°N, 75.116645°W</named-content></named-content>; 280 m a.s.l.; 06 -21 Apr. 2001; E. Deulefe leg.; Malaise trap; <abbrev xmlns:xlink="http://www.w3.org/1999/xlink" xlink:title="Colección de Entomología del Instituto de Investigaciones de recursos biológicos Alexander von Humboldt" id="ABBRID0E6UBG" xlink:type="simple">IAvH</abbrev>-E-251264. • 9 workers; Cundinamarca, Anapoima; <named-content xmlns:xlink="http://www.w3.org/1999/xlink" content-type="dwc:verbatimCoordinates" xlink:type="simple"><named-content content-type="geo-json" specific-use="{&#34;type&#34;:&#34;Point&#34;,&#34;coordinates&#34;:[-74.529935,4.566113]}" id="NCID0EGVBG" xlink:type="simple">4.566113°N, 74.529935°W</named-content></named-content>; 25 Mar. 1981; I. Zenner leg.; <abbrev xmlns:xlink="http://www.w3.org/1999/xlink" xlink:title="Colección Taxonómica Nacional de Insectos Luis María Murillo, Corporación Colombiana de Investigación Agropecuaria-AGROSAVIA" id="ABBRID0ELVBG" xlink:type="simple">CTNI</abbrev>-NC 8245-1, 8245-2, 8245-3, 8245-4, 8245-5, 8245-6, 8245-7, 8245-8, 8245-9. • 1 worker; Cesar, Codazzi, Cgto. Casacará, Vda. Villa Matilde, RNSC Altahona-Castro; <named-content xmlns:xlink="http://www.w3.org/1999/xlink" content-type="dwc:verbatimCoordinates" xlink:type="simple"><named-content content-type="geo-json" specific-use="{&#34;type&#34;:&#34;Point&#34;,&#34;coordinates&#34;:[-73.190414,9.793531]}" id="NCID0ESVBG" xlink:type="simple">9.793531°N, 73.190414°W</named-content></named-content>; 403 m a.s.l.; 22 -24 Sep. 2023; H. Sierra, L. Ramos, R.J. Guerrero, S. De La Hoz legs.; Pitfall.; <named-content xmlns:xlink="http://www.w3.org/1999/xlink" content-type="dwc:institutional_code" xlink:title="Centro de Colecciones Biológicas de la Universidad del Magdalena" xlink:href="http://grbio.org/institution/universidad-del-magdalena" xlink:type="simple">CBUMAG</named-content>:ENT:41660. • 1 worker; La Guajira, Barranca, Cgto. San Pedro; <named-content xmlns:xlink="http://www.w3.org/1999/xlink" content-type="dwc:verbatimCoordinates" xlink:type="simple"><named-content content-type="geo-json" specific-use="{&#34;type&#34;:&#34;Point&#34;,&#34;coordinates&#34;:[-72.704619,10.878276]}" id="NCID0E5VBG" xlink:type="simple">10.878276°N, 72.704619°W</named-content></named-content>; 422 m a.s.l.; 10 -11 Sep. 2023; H. Sierra, S. De la Hoz, R.J. Guerrero, L. Ramos legs.; Manual coll.; <named-content xmlns:xlink="http://www.w3.org/1999/xlink" content-type="dwc:institutional_code" xlink:title="Centro de Colecciones Biológicas de la Universidad del Magdalena" xlink:href="http://grbio.org/institution/universidad-del-magdalena" xlink:type="simple">CBUMAG</named-content>:ENT:41662. • 1 worker; La Guajira, Barranca, Cgto. San Pedro; <named-content xmlns:xlink="http://www.w3.org/1999/xlink" content-type="dwc:verbatimCoordinates" xlink:type="simple"><named-content content-type="geo-json" specific-use="{&#34;type&#34;:&#34;Point&#34;,&#34;coordinates&#34;:[-72.704164,10.876713]}" id="NCID0EKWBG" xlink:type="simple">10.876713°N, 72.704164°W</named-content></named-content>; 404 m a.s.l.; 10 -11 Sep. 2023; H. Sierra, S. De la Hoz, R.J. Guerrero, L. Ramos legs.; Manual coll.; <named-content xmlns:xlink="http://www.w3.org/1999/xlink" content-type="dwc:institutional_code" xlink:title="Centro de Colecciones Biológicas de la Universidad del Magdalena" xlink:href="http://grbio.org/institution/universidad-del-magdalena" xlink:type="simple">CBUMAG</named-content>:ENT:41663. • 1 worker; La Guajira, Barranca, Cgto. San Pedro; <named-content xmlns:xlink="http://www.w3.org/1999/xlink" content-type="dwc:verbatimCoordinates" xlink:type="simple"><named-content content-type="geo-json" specific-use="{&#34;type&#34;:&#34;Point&#34;,&#34;coordinates&#34;:[-72.733971,10.913786]}" id="NCID0EWWBG" xlink:type="simple">10.913786°N, 72.733971°W</named-content></named-content>; 221 m a.s.l.; 09 -11 Sep. 2023; H. Sierra, L. Ramos, R. Guerrero, S. De La Hoz legs.; Winkler.; <named-content xmlns:xlink="http://www.w3.org/1999/xlink" content-type="dwc:institutional_code" xlink:title="Centro de Colecciones Biológicas de la Universidad del Magdalena" xlink:href="http://grbio.org/institution/universidad-del-magdalena" xlink:type="simple">CBUMAG</named-content>:ENT:41661. • 1 worker; Magdalena, Santa Marta, Parque Nacional Natural Tayrona, sector Zaino, sendero 9 Piedras; <named-content xmlns:xlink="http://www.w3.org/1999/xlink" content-type="dwc:verbatimCoordinates" xlink:type="simple"><named-content content-type="geo-json" specific-use="{&#34;type&#34;:&#34;Point&#34;,&#34;coordinates&#34;:[-74.183333,11.283333]}" id="NCID0ECXBG" xlink:type="simple">11.2833333°N, 74.18333333°W</named-content></named-content>; 600 m a.s.l.; C. Martínez leg.; manual coll.; <abbrev xmlns:xlink="http://www.w3.org/1999/xlink" xlink:title="Colección de Entomología del Instituto de Ciencias Naturales, Universidad Nacional de Colombia" id="ABBRID0EHXBG" xlink:type="simple">ICN</abbrev> 106594. • 1 worker; Sucre, Ovejas; 9.53°N 75.23361111°W; 277 m. a.s.l.; 05 Apr. 2016; H. Cadena leg.; manual coll.; <named-content xmlns:xlink="http://www.w3.org/1999/xlink" content-type="dwc:institutional_code" xlink:title="Museo Entomológico Francisco Luis Gallego, Universidad Nacional de Colombia" xlink:href="http://grbio.org/institution/museo-entomologico-francisco-luis-gallego" xlink:type="simple">MEFLG</named-content>-NC 48120. • 1 worker; Sucre, Ovejas; <named-content xmlns:xlink="http://www.w3.org/1999/xlink" content-type="dwc:verbatimCoordinates" xlink:type="simple"><named-content content-type="geo-json" specific-use="{&#34;type&#34;:&#34;Point&#34;,&#34;coordinates&#34;:[-75.220861,9.534611]}" id="NCID0ESXBG" xlink:type="simple">9.5346111°N, 75.22086111°W</named-content></named-content>; 277m. a.s.l.; 05 Apr. 2016; H. Cadena leg.; manual coll.; <named-content xmlns:xlink="http://www.w3.org/1999/xlink" content-type="dwc:institutional_code" xlink:title="Museo Entomológico Francisco Luis Gallego, Universidad Nacional de Colombia" xlink:href="http://grbio.org/institution/museo-entomologico-francisco-luis-gallego" xlink:type="simple">MEFLG</named-content>-NC 48121. • 3 workers; Valle del Cauca, Santander de Quilichao, Las Chatas; <named-content xmlns:xlink="http://www.w3.org/1999/xlink" content-type="dwc:verbatimCoordinates" xlink:type="simple"><named-content content-type="geo-json" specific-use="{&#34;type&#34;:&#34;Point&#34;,&#34;coordinates&#34;:[-76.526500,3.109600]}" id="NCID0E5XBG" xlink:type="simple">3.1096°N, 76.5265°W</named-content></named-content>; 909 m a.s.l.; 17 Aug. 2021; M. A. Bautista-Giraldo; I. Armbrecht legs.; meadow; <named-content xmlns:xlink="http://www.w3.org/1999/xlink" content-type="dwc:institutional_code" xlink:title="Centro de Colecciones Biológicas de la Universidad del Magdalena" xlink:href="http://grbio.org/institution/universidad-del-magdalena" xlink:type="simple">CBUMAG</named-content>:ENT:40123, <named-content xmlns:xlink="http://www.w3.org/1999/xlink" content-type="dwc:institutional_code" xlink:title="Centro de Colecciones Biológicas de la Universidad del Magdalena" xlink:href="http://grbio.org/institution/universidad-del-magdalena" xlink:type="simple">CBUMAG</named-content>:ENT:40124, <named-content xmlns:xlink="http://www.w3.org/1999/xlink" content-type="dwc:institutional_code" xlink:title="Centro de Colecciones Biológicas de la Universidad del Magdalena" xlink:href="http://grbio.org/institution/universidad-del-magdalena" xlink:type="simple">CBUMAG</named-content>:ENT:40125.</p></tp:treatment-sec><tp:treatment-sec sec-type="natural history" id="SECID0EPYBG"><title>Natural history.</title><p>Workers were collected in dry forest fragments associated with mango (<italic><tp:taxon-name><tp:taxon-name-part taxon-name-part-type="genus" reg="Mangifera">Mangifera</tp:taxon-name-part><tp:taxon-name-part taxon-name-part-type="species" reg="indica">indica</tp:taxon-name-part></tp:taxon-name></italic> L.) and Uvito (<italic><tp:taxon-name><tp:taxon-name-part taxon-name-part-type="genus" reg="Cordia">Cordia</tp:taxon-name-part><tp:taxon-name-part taxon-name-part-type="species" reg="dentata">dentata</tp:taxon-name-part></tp:taxon-name></italic> Poir.) trees. Several workers were collected foraging on the ground on secondary <abbrev xmlns:xlink="http://www.w3.org/1999/xlink" xlink:title="tropical dry forest" id="ABBRID0ELZBG" xlink:type="simple">TDF</abbrev> fragments in Arauca. A single record comes from the Malaise trap inside the mature <abbrev xmlns:xlink="http://www.w3.org/1999/xlink" xlink:title="tropical dry forest" id="ABBRID0EPZBG" xlink:type="simple">TDF</abbrev> in SFF Los Colorados, to the northwest of Colombia. These ants are distributed from sea level up to 909m altitude.</p></tp:treatment-sec><tp:treatment-sec sec-type="comments" id="SECID0ETZBG"><title>Comments.</title><p><italic><tp:taxon-name><tp:taxon-name-part taxon-name-part-type="genus" reg="Nesomyrmex">Nesomyrmex</tp:taxon-name-part><tp:taxon-name-part taxon-name-part-type="species" reg="echinatinodis">echinatinodis</tp:taxon-name-part></tp:taxon-name></italic> populations throughout its distribution in Colombia (unpublished data), including those from <abbrev xmlns:xlink="http://www.w3.org/1999/xlink" xlink:title="tropical dry forest" id="ABBRID0EE1BG" xlink:type="simple">TDF</abbrev>, show wide morphological variability as noted by <xref ref-type="bibr" rid="B37">Kempf (1959)</xref> in his discussion of this species. For example, the sculpture on the head and mesosoma may present intra and intercolonial variability, but all the ants studied here share the diagnostic traits proposed by <xref ref-type="bibr" rid="B37">Kempf (1959)</xref> for this species, i.e., 11 antennomeres, mesosoma at least partly dark-colored, head with frontal and vertex area partially smooth and shiny, clypeus smooth and shiny, propodeal lobe short and uniformly rounded, basal third of the first gastral tergum slightly striate, were determined as <italic><tp:taxon-name><tp:taxon-name-part taxon-name-part-type="genus" reg="Nesomyrmex">N.</tp:taxon-name-part><tp:taxon-name-part taxon-name-part-type="species" reg="echinatinodis">echinatinodis</tp:taxon-name-part></tp:taxon-name></italic> s. str.</p><p><italic><tp:taxon-name><tp:taxon-name-part taxon-name-part-type="genus" reg="Nesomyrmex">Nesomyrmex</tp:taxon-name-part><tp:taxon-name-part taxon-name-part-type="species" reg="echinatinodis">echinatinodis</tp:taxon-name-part></tp:taxon-name></italic>, <italic><tp:taxon-name><tp:taxon-name-part taxon-name-part-type="genus" reg="Nesomyrmex">N.</tp:taxon-name-part><tp:taxon-name-part taxon-name-part-type="species" reg="spininodis">spininodis</tp:taxon-name-part></tp:taxon-name></italic>, and <italic><tp:taxon-name><tp:taxon-name-part taxon-name-part-type="genus" reg="Nesomyrmex">N.</tp:taxon-name-part><tp:taxon-name-part taxon-name-part-type="species" reg="konina">konina</tp:taxon-name-part></tp:taxon-name></italic> sp. nov. share several traits, thus form the <italic>echinatinodis</italic> group, which can be recognized by short scapes which in repose do not reach the occipital margin, laterally serrated mesonotum, long and curved propodeal spines, propodeal lobe short and uniformly rounded., petiolar and postpetiolar node with lateral tubercles, scapes and legs lacking erect hairs.</p><p><italic><tp:taxon-name><tp:taxon-name-part taxon-name-part-type="genus" reg="Nesomyrmex">Nesomyrmex</tp:taxon-name-part><tp:taxon-name-part taxon-name-part-type="species" reg="echinatinodis">echinatinodis</tp:taxon-name-part></tp:taxon-name></italic> has been previously recorded for the departments of Cundinamarca and La Guajira (<xref ref-type="bibr" rid="B37">Kempf 1959</xref>), Huila (<xref ref-type="bibr" rid="B26">Fernández et al. 1996</xref>), Magdalena (<xref ref-type="bibr" rid="B25">Fernández and Serna 2019</xref>), and Valle del Cauca (<xref ref-type="bibr" rid="B2">Armbrecht et al. 2001</xref>, <xref ref-type="bibr" rid="B10">Chacón de Ulloa et al. 2012</xref>). <italic><tp:taxon-name><tp:taxon-name-part taxon-name-part-type="genus" reg="Nesomyrmex">Nesomyrmex</tp:taxon-name-part><tp:taxon-name-part taxon-name-part-type="species" reg="echinatinodis">echinatinodis</tp:taxon-name-part></tp:taxon-name></italic> is one of two species previously recorded for the tropical dry forest in Colombia (Valle del Cauca), extending its distribution to <abbrev xmlns:xlink="http://www.w3.org/1999/xlink" xlink:title="tropical dry forest" id="ABBRID0EU4BG" xlink:type="simple">TDF</abbrev> fragments in the departments of Antioquia, Bolívar, Cundinamarca, and Sucre.</p></tp:treatment-sec><tp:treatment-sec><!--Section generated to contain objects referenced in tp:taxon-treatment.--><fig id="F29" position="float" orientation="portrait"><object-id xmlns:xlink="http://www.w3.org/1999/xlink" content-type="doi" xlink:type="simple">10.3897/zookeys.1232.141693.figure29</object-id><object-id xmlns:xlink="http://www.w3.org/1999/xlink" content-type="arpha" xlink:type="simple">655CAE3E-289A-5F41-A9FE-2D27B5753502</object-id><label>Figure 29.</label><caption><p>Distributional map of <italic><tp:taxon-name><tp:taxon-name-part taxon-name-part-type="genus" reg="Nesomyrmex">Nesomyrmex</tp:taxon-name-part></tp:taxon-name></italic> species from the tropical dry forest in Colombia.</p></caption><graphic xmlns:xlink="http://www.w3.org/1999/xlink" xlink:href="zookeys-1232-131_article-141693__-g029.jpg" position="float" orientation="portrait" xlink:type="simple" id="oo_1282999.jpg"><uri content-type="original_file" xlink:type="simple">https://binary.pensoft.net/fig/1282999</uri></graphic></fig></tp:treatment-sec><ref-list><ref id="B23"><mixed-citation xmlns:xlink="http://www.w3.org/1999/xlink" xlink:type="simple"><person-group><name name-style="western"><surname>Emery</surname><given-names>C</given-names></name></person-group> (<year>1896</year>) <article-title>Studi sulle formiche della fauna neotropica. XVII-XXV.</article-title><source>Bullettino della Società Entomologica Italiana</source><volume>28</volume>: <fpage>33</fpage>–<lpage>107</lpage>.</mixed-citation></ref><ref id="B37"><mixed-citation xmlns:xlink="http://www.w3.org/1999/xlink" xlink:type="simple"><person-group><name name-style="western"><surname>Kempf</surname><given-names>WW</given-names></name></person-group> (<year>1959</year>) <article-title>A synopsis of the New World species belonging to the <italic><tp:taxon-name><tp:taxon-name-part taxon-name-part-type="genus">Nesomyrmex</tp:taxon-name-part></tp:taxon-name></italic>-group of the ant genus <italic><tp:taxon-name><tp:taxon-name-part taxon-name-part-type="genus">Leptothorax</tp:taxon-name-part></tp:taxon-name></italic> Mayr (<tp:taxon-name><tp:taxon-name-part taxon-name-part-type="order">Hymenoptera</tp:taxon-name-part></tp:taxon-name>: <tp:taxon-name><tp:taxon-name-part taxon-name-part-type="family">Formicidae</tp:taxon-name-part></tp:taxon-name>).</article-title><source>Studia Entomologica</source><volume>2</volume>: <fpage>391</fpage>–<lpage>432</lpage>.</mixed-citation></ref><ref id="B31"><mixed-citation xmlns:xlink="http://www.w3.org/1999/xlink" xlink:type="simple"><person-group><name name-style="western"><surname>Forel</surname><given-names>A</given-names></name></person-group> (<year>1914</year>) <article-title>Formicides d’Afrique et d’Amérique nouveaux ou peu connus.</article-title><source>Bulletin de la Société Vaudoise des Sciences Naturelles</source><volume>50</volume>: <fpage>211</fpage>–<lpage>288</lpage>.</mixed-citation></ref><ref id="B54"><mixed-citation xmlns:xlink="http://www.w3.org/1999/xlink" xlink:type="simple"><person-group><name name-style="western"><surname>Smith</surname><given-names>MR</given-names></name></person-group> (<year>1950</year>) <article-title>On the status of <italic><tp:taxon-name><tp:taxon-name-part taxon-name-part-type="genus">Leptothorax</tp:taxon-name-part></tp:taxon-name></italic> Mayr and some of its subgenera.</article-title><source>Psyche (Cambridge)</source><volume>57</volume>: <fpage>29</fpage>–<lpage>30</lpage>. <ext-link xlink:href="10.1155/1950/80458" ext-link-type="doi" xlink:type="simple">https://doi.org/10.1155/1950/80458</ext-link></mixed-citation></ref><ref id="B5"><mixed-citation xmlns:xlink="http://www.w3.org/1999/xlink" xlink:type="simple"><person-group><name name-style="western"><surname>Bolton</surname><given-names>B</given-names></name></person-group> (<year>2003</year>) <article-title>Synopsis and classification of <tp:taxon-name><tp:taxon-name-part taxon-name-part-type="family">Formicidae</tp:taxon-name-part></tp:taxon-name>.</article-title><source>Memoirs of the American Entomological Society</source><volume>71</volume>: <fpage>1</fpage>–<lpage>370</lpage>.</mixed-citation></ref><ref id="B26"><mixed-citation xmlns:xlink="http://www.w3.org/1999/xlink" xlink:type="simple"><person-group><name name-style="western"><surname>Fernández</surname><given-names>F</given-names></name><name name-style="western"><surname>Palacio</surname><given-names>EE</given-names></name><name name-style="western"><surname>MacKay</surname><given-names>WP</given-names></name><name name-style="western"><surname>MacKay</surname><given-names>ES</given-names></name></person-group> (<year>1996</year>) <article-title>Introducción al estudio de las hormigas (<tp:taxon-name><tp:taxon-name-part taxon-name-part-type="order">Hymenoptera</tp:taxon-name-part></tp:taxon-name>: <tp:taxon-name><tp:taxon-name-part taxon-name-part-type="family">Formicidae</tp:taxon-name-part></tp:taxon-name>) de Colombia.</article-title> In: <person-group><name name-style="western"><surname>Andrade</surname><given-names>MG</given-names></name><name name-style="western"><surname>Amat</surname><given-names>García G</given-names></name><name name-style="western"><surname>Fernández</surname><given-names>F</given-names></name></person-group> (<role>Eds</role>) <issue-title>Insectos de Colombia.</issue-title><source>Estudios escogidos. Bogotá: Academia Colombiana de Ciencias Exactas, Físicas y Naturales</source>, <fpage>349</fpage>–<lpage>412</lpage>.</mixed-citation></ref><ref id="B25"><mixed-citation xmlns:xlink="http://www.w3.org/1999/xlink" xlink:type="simple"><person-group><name name-style="western"><surname>Fernández</surname><given-names>F</given-names></name><name name-style="western"><surname>Serna</surname><given-names>FJ</given-names></name></person-group> (<year>2019</year>) <article-title>Subfamilia <tp:taxon-name><tp:taxon-name-part taxon-name-part-type="subfamily">Myrmicinae</tp:taxon-name-part></tp:taxon-name>.</article-title> In: <person-group><name name-style="western"><surname>Fernández</surname><given-names>F</given-names></name><name name-style="western"><surname>Guerrero</surname><given-names>RJ</given-names></name><name name-style="western"><surname>Delsinne</surname><given-names>T</given-names></name></person-group> (<role>Eds</role>) <issue-title>Hormigas de Colombia.</issue-title><source>Editorial Universidad Nacional, Bogotá</source>, <fpage>791</fpage>–<lpage>888</lpage>.</mixed-citation></ref><ref id="B2"><mixed-citation xmlns:xlink="http://www.w3.org/1999/xlink" xlink:type="simple"><person-group><name name-style="western"><surname>Armbrecht</surname><given-names>I</given-names></name><name name-style="western"><surname>Tischer</surname><given-names>I</given-names></name><name name-style="western"><surname>Chacón</surname><given-names>P</given-names></name></person-group> (<year>2001</year>) <article-title>Nested subsets and partition patterns in ant assemblages (<tp:taxon-name><tp:taxon-name-part taxon-name-part-type="order">Hymenoptera</tp:taxon-name-part></tp:taxon-name>, <tp:taxon-name><tp:taxon-name-part taxon-name-part-type="family">Formicidae</tp:taxon-name-part></tp:taxon-name>) of Colombian dry forest fragments.</article-title><source>Pan-Pacific Entomologist</source><volume>77</volume>(<issue>3</issue>): <fpage>196</fpage>–<lpage>209</lpage>.</mixed-citation></ref><ref id="B10"><mixed-citation xmlns:xlink="http://www.w3.org/1999/xlink" xlink:type="simple"><person-group><name name-style="western"><surname>Chacón de Ulloa</surname><given-names>PA</given-names></name><name name-style="western"><surname>Osorio-García</surname><given-names>M</given-names></name><name name-style="western"><surname>Achury</surname><given-names>R</given-names></name><name name-style="western"><surname>Bermúdez-Rivas</surname><given-names>C</given-names></name></person-group> (<year>2012</year>) <article-title>Hormigas (<tp:taxon-name><tp:taxon-name-part taxon-name-part-type="order">Hymenoptera</tp:taxon-name-part></tp:taxon-name>: <tp:taxon-name><tp:taxon-name-part taxon-name-part-type="family">Formicidae</tp:taxon-name-part></tp:taxon-name>) del Bosque seco tropical (Bs-T) de la cuenca alta del Rio Cauca, Colombia.</article-title><source>Biota Colombiana</source><volume>13</volume>(<issue>2</issue>): <fpage>165</fpage>–<lpage>181</lpage>.</mixed-citation></ref></ref-list></tp:taxon-treatment>
