# Supplementary material for: ﻿The ant genus Nesomyrmex Wheeler (Formicidae, Myrmicinae) from the threatened Colombian tropical dry forest: three new species, a new synonymy, and new distributional data
Source: Zookeys. 2025 Mar 17;1232:131–72. doi: 10.3897/zookeys.1232.141693 (PMC11933921; doi:10.3897/zookeys.1232.141693)
Supplement: XML Treatment for Nesomyrmex iku [file zookeys.1232.141693-treatment3.xml]

<!DOCTYPE tp:taxon-treatment
  PUBLIC "-//TaxonX//DTD Taxonomic Treatment Publishing DTD v0 20100105//EN" "tax-treatment-NSO.dtd">
<tp:taxon-treatment xmlns:tp="http://www.plazi.org/taxpub"><tp:treatment-meta><kwd-group><label>Taxon classification</label><kwd>
                <named-content content-type="kingdom">Animalia</named-content>
              </kwd><kwd>
                <named-content content-type="order">Hymenoptera</named-content>
              </kwd><kwd>
                <named-content content-type="family">Formicidae</named-content>
              </kwd></kwd-group><mixed-citation publication-type="journal"><person-group><name><surname>Arredondo</surname><given-names>Brandon S.</given-names></name><name><surname>Guerrero</surname><given-names>Roberto J.</given-names></name></person-group><article-title>﻿The ant genus <italic><tp:taxon-name><tp:taxon-name-part taxon-name-part-type="genus" reg="Nesomyrmex">Nesomyrmex</tp:taxon-name-part></tp:taxon-name></italic> Wheeler (<tp:taxon-name><tp:taxon-name-part taxon-name-part-type="family">Formicidae</tp:taxon-name-part></tp:taxon-name>, <tp:taxon-name><tp:taxon-name-part taxon-name-part-type="subfamily">Myrmicinae</tp:taxon-name-part></tp:taxon-name>) from the threatened Colombian tropical dry forest: three new species, a new synonymy, and new distributional data</article-title><source>Zookeys</source><day>17</day><month>03</month><year>2025</year><volume>1232</volume><fpage>131</fpage><lpage>172</lpage><pub-id pub-id-type="doi">10.3897/zookeys.1232.141693</pub-id></mixed-citation></tp:treatment-meta><tp:nomenclature><label>﻿</label><tp:taxon-name>
              <object-id xmlns:xlink="http://www.w3.org/1999/xlink" content-type="arpha" xlink:type="simple">6573CDD7-1D42-5FF0-AF74-C1A06F70EF7C</object-id>
              <tp:taxon-name-part taxon-name-part-type="genus" reg="Nesomyrmex">Nesomyrmex</tp:taxon-name-part>
              <tp:taxon-name-part taxon-name-part-type="species" reg="iku">iku</tp:taxon-name-part>
              <object-id xmlns:xlink="http://www.w3.org/1999/xlink" content-type="zoobank" xlink:type="simple">https://zoobank.org/44B9782F-3DBC-467D-A3F8-58CFB3F6A0E4</object-id>
            </tp:taxon-name><tp:taxon-status xmlns:xlink="http://www.w3.org/1999/xlink" xlink:type="simple">sp. nov.</tp:taxon-status><xref ref-type="fig" rid="F22">Figs 22</xref><xref ref-type="fig" rid="F29">, 29</xref></tp:nomenclature><tp:treatment-sec sec-type="type material" id="SECID0EJ6BG"><title>Type material.</title><p><bold><italic>Holotype</italic></bold>. Colombia • 1 worker; Magdalena, Santa Marta, Sierra Nevada de Santa Marta; <named-content xmlns:xlink="http://www.w3.org/1999/xlink" content-type="dwc:verbatimCoordinates" xlink:type="simple"><named-content content-type="geo-json" specific-use="{&#34;type&#34;:&#34;Point&#34;,&#34;coordinates&#34;:[-73.650000,10.816667]}" id="NCID0EX6BG" xlink:type="simple">10.816667°N, 73.650000°W</named-content></named-content>; <abbrev xmlns:xlink="http://www.w3.org/1999/xlink" xlink:title="Colección de Entomología del Instituto de Investigaciones de recursos biológicos Alexander von Humboldt" id="ABBRID0E36BG" xlink:type="simple">IAvH</abbrev>-E-75014 [<abbrev xmlns:xlink="http://www.w3.org/1999/xlink" xlink:title="Colección de Entomología del Instituto de Investigaciones de recursos biológicos Alexander von Humboldt" id="ABBRID0EBAAI" xlink:type="simple">IAvH</abbrev>]. <bold><italic>Paratype</italic></bold> (<italic>n</italic> = 1). 1 worker; same data as holotype; <abbrev xmlns:xlink="http://www.w3.org/1999/xlink" xlink:title="Colección de Entomología del Instituto de Investigaciones de recursos biológicos Alexander von Humboldt" id="ABBRID0EKAAI" xlink:type="simple">IAvH</abbrev>-E-75007 (<named-content xmlns:xlink="http://www.w3.org/1999/xlink" content-type="dwc:institutional_code" xlink:title="Centro de Colecciones Biológicas de la Universidad del Magdalena" xlink:href="http://grbio.org/institution/universidad-del-magdalena" xlink:type="simple">CBUMAG</named-content>).</p><fig id="F22" position="float" orientation="portrait"><object-id xmlns:xlink="http://www.w3.org/1999/xlink" content-type="doi" xlink:type="simple">10.3897/zookeys.1232.141693.figure22</object-id><object-id xmlns:xlink="http://www.w3.org/1999/xlink" content-type="arpha" xlink:type="simple">2C07BC09-B76E-5886-9BF7-4F67DBB144AC</object-id><label>Figure 22.</label><caption><p><italic><tp:taxon-name><tp:taxon-name-part taxon-name-part-type="genus" reg="Nesomyrmex">Nesomyrmex</tp:taxon-name-part><tp:taxon-name-part taxon-name-part-type="species" reg="iku">iku</tp:taxon-name-part></tp:taxon-name></italic> sp. nov. Holotype worker (<abbrev xmlns:xlink="http://www.w3.org/1999/xlink" xlink:title="Colección de Entomología del Instituto de Investigaciones de recursos biológicos Alexander von Humboldt" id="ABBRID0EFBAI" xlink:type="simple">IAvH</abbrev>-E-75014) <bold>A</bold> full-face view <bold>B</bold> lateral view <bold>C</bold> dorsal view. Scale bars: 0.5 mm.</p></caption><graphic xmlns:xlink="http://www.w3.org/1999/xlink" xlink:href="zookeys-1232-131_article-141693__-g022.jpg" position="float" orientation="portrait" xlink:type="simple" id="oo_1282992.jpg"><uri content-type="original_file" xlink:type="simple">https://binary.pensoft.net/fig/1282992</uri></graphic></fig></tp:treatment-sec><tp:treatment-sec sec-type="Geographic range" id="SECID0EUBAI"><title>Geographic range.</title><p>Colombia.</p></tp:treatment-sec><tp:treatment-sec sec-type="description" id="SECID0EZBAI"><title>Holotype worker measurements.</title><p><abbrev xmlns:xlink="http://www.w3.org/1999/xlink" xlink:title="Head length" id="ABBRID0E6BAI" xlink:type="simple">HL</abbrev> 0.86, <abbrev xmlns:xlink="http://www.w3.org/1999/xlink" xlink:title="Head width" id="ABBRID0EDCAI" xlink:type="simple">HW</abbrev> 0.73, <abbrev xmlns:xlink="http://www.w3.org/1999/xlink" xlink:title="Scape length" id="ABBRID0EHCAI" xlink:type="simple">SL</abbrev> 0.63, ML 0.34, <abbrev xmlns:xlink="http://www.w3.org/1999/xlink" xlink:title="Eye length" id="ABBRID0ELCAI" xlink:type="simple">EL</abbrev> 0.18, <abbrev xmlns:xlink="http://www.w3.org/1999/xlink" xlink:title="Pronotal width" id="ABBRID0EPCAI" xlink:type="simple">PW</abbrev> 0.48, <abbrev xmlns:xlink="http://www.w3.org/1999/xlink" xlink:title="Petiole width" id="ABBRID0ETCAI" xlink:type="simple">PTW</abbrev> 0.25, <abbrev xmlns:xlink="http://www.w3.org/1999/xlink" xlink:title="Postpetiole width" id="ABBRID0EXCAI" xlink:type="simple">PPW</abbrev> 0.28, <abbrev xmlns:xlink="http://www.w3.org/1999/xlink" xlink:title="Weber’s length" id="ABBRID0E2CAI" xlink:type="simple">WL</abbrev> 1.13, <abbrev xmlns:xlink="http://www.w3.org/1999/xlink" xlink:title="Pronotal height" id="ABBRID0E6CAI" xlink:type="simple">PH</abbrev> 0.34, <abbrev xmlns:xlink="http://www.w3.org/1999/xlink" xlink:title="Petiole length" id="ABBRID0EDDAI" xlink:type="simple">PTL</abbrev> 0.47, <abbrev xmlns:xlink="http://www.w3.org/1999/xlink" xlink:title="Petiole height" id="ABBRID0EHDAI" xlink:type="simple">PTH</abbrev> 0.30, <abbrev xmlns:xlink="http://www.w3.org/1999/xlink" xlink:title="Postpetiole length" id="ABBRID0ELDAI" xlink:type="simple">PPL</abbrev> 0.3, <abbrev xmlns:xlink="http://www.w3.org/1999/xlink" xlink:title="Postpetiole height" id="ABBRID0EPDAI" xlink:type="simple">PPH</abbrev> 0.29, <abbrev xmlns:xlink="http://www.w3.org/1999/xlink" xlink:title="Gaster length" id="ABBRID0ETDAI" xlink:type="simple">GL</abbrev> 0.91. <abbrev xmlns:xlink="http://www.w3.org/1999/xlink" xlink:title="Cephalic index" id="ABBRID0EXDAI" xlink:type="simple">CI</abbrev> 85, <abbrev xmlns:xlink="http://www.w3.org/1999/xlink" xlink:title="Scape index" id="ABBRID0E2DAI" xlink:type="simple">SI</abbrev> 86.</p></tp:treatment-sec><tp:treatment-sec sec-type="description" id="SECID0E6DAI"><title>Paratype worker measurements.</title><p>(<italic>n</italic> = 1) <abbrev xmlns:xlink="http://www.w3.org/1999/xlink" xlink:title="Head length" id="ABBRID0EHEAI" xlink:type="simple">HL</abbrev> 0.89, <abbrev xmlns:xlink="http://www.w3.org/1999/xlink" xlink:title="Head width" id="ABBRID0ELEAI" xlink:type="simple">HW</abbrev> 0.74, <abbrev xmlns:xlink="http://www.w3.org/1999/xlink" xlink:title="Scape length" id="ABBRID0EPEAI" xlink:type="simple">SL</abbrev> 0.63, ML 0.35, <abbrev xmlns:xlink="http://www.w3.org/1999/xlink" xlink:title="Eye length" id="ABBRID0ETEAI" xlink:type="simple">EL</abbrev> 0.18, <abbrev xmlns:xlink="http://www.w3.org/1999/xlink" xlink:title="Pronotal width" id="ABBRID0EXEAI" xlink:type="simple">PW</abbrev> 0.48, <abbrev xmlns:xlink="http://www.w3.org/1999/xlink" xlink:title="Petiole width" id="ABBRID0E2EAI" xlink:type="simple">PTW</abbrev> 0.26, <abbrev xmlns:xlink="http://www.w3.org/1999/xlink" xlink:title="Postpetiole width" id="ABBRID0E6EAI" xlink:type="simple">PPW</abbrev> 0.30, <abbrev xmlns:xlink="http://www.w3.org/1999/xlink" xlink:title="Weber’s length" id="ABBRID0EDFAI" xlink:type="simple">WL</abbrev> 1.18, <abbrev xmlns:xlink="http://www.w3.org/1999/xlink" xlink:title="Pronotal height" id="ABBRID0EHFAI" xlink:type="simple">PH</abbrev> 0.35, <abbrev xmlns:xlink="http://www.w3.org/1999/xlink" xlink:title="Petiole length" id="ABBRID0ELFAI" xlink:type="simple">PTL</abbrev> 0.48, <abbrev xmlns:xlink="http://www.w3.org/1999/xlink" xlink:title="Petiole height" id="ABBRID0EPFAI" xlink:type="simple">PTH</abbrev> 0.30, <abbrev xmlns:xlink="http://www.w3.org/1999/xlink" xlink:title="Postpetiole length" id="ABBRID0ETFAI" xlink:type="simple">PPL</abbrev> 0.32, <abbrev xmlns:xlink="http://www.w3.org/1999/xlink" xlink:title="Postpetiole height" id="ABBRID0EXFAI" xlink:type="simple">PPH</abbrev> 0.29, <abbrev xmlns:xlink="http://www.w3.org/1999/xlink" xlink:title="Gaster length" id="ABBRID0E2FAI" xlink:type="simple">GL</abbrev> 0.96. <abbrev xmlns:xlink="http://www.w3.org/1999/xlink" xlink:title="Cephalic index" id="ABBRID0E6FAI" xlink:type="simple">CI</abbrev> 85, <abbrev xmlns:xlink="http://www.w3.org/1999/xlink" xlink:title="Scape index" id="ABBRID0EDGAI" xlink:type="simple">SI</abbrev> 86.</p></tp:treatment-sec><tp:treatment-sec sec-type="diagnosis" id="SECID0EHGAI"><title>Diagnosis.</title><p>Mesosomal dorsum straight. Lateral margins of pronotum rounded, converging towards mesonotum. Lateral margins of mesonotum and dorsopropodeum with slightly angled lateral projections. Lateral dorsopropodeal processes short, not covering spiracle in dorsal view.</p></tp:treatment-sec><tp:treatment-sec sec-type="description" id="SECID0EMGAI"><title>Description.</title><p><bold>Worker</bold>. In full-face view, head longer than wide (<abbrev xmlns:xlink="http://www.w3.org/1999/xlink" xlink:title="Cephalic index" id="ABBRID0EUGAI" xlink:type="simple">CI</abbrev> 84–85), lateral margins straight, slightly curved posterior to the eyes, continuing into occipital margin, weakly convex mesally; mandible triangular, masticatory margin of mandible with five teeth, separated from basal margin by fifth tooth; anterior clypeal margin convex, projecting above the mandibles; lateral eyes protruding, below half the length of the head, with 11 ommatidia at their greatest diameter; full-face view, frontal lobes not prominent and weakly rounded, partially covering antennal insertions; frontal carina extending to anterior margin of eye; antenna with 12 antennomeres, 3-segmented club; scape curved at base, relatively long (<abbrev xmlns:xlink="http://www.w3.org/1999/xlink" xlink:title="Scape index" id="ABBRID0EYGAI" xlink:type="simple">SI</abbrev> 85–86) but not reaching the occipital margin by a distance almost twice its apical width; pedicel longer than wide, almost as long as the next three antennomeres together.</p><p><bold><italic>Mesosoma</italic>.
              </bold> In lateral view, mesosomal profile straight; in dorsal view, pronotum wider than long, maximum width towards anterior margin, the latter slightly convex; humeral angles angulate; lateral margins of pronotum curved posteriorly; in lateral view, promesonotal suture marked; in dorsal view, lateral mesonotal and dorsopropodeal projections slightly angulated; propodeal spines divergent, longer than half the distance between their apices; propodeal spiracle small, circular, projecting posterodorsally; propodeal lobe short and uniformly rounded.</p><p><bold><italic>Metasoma</italic>.
              </bold> In dorsal view, petiole trapezoidal with anterior portion narrower than posterior portion, lateral margins diverging posteriorly; in lateral view, peduncle and petiole node without apparent differentiation, forming a continuous outline, extending to dorsal face of petiole node; anterior face of petiole with anteromedial petiolar spine above petiolar spiracle; dorsal surface weakly rounded and short, continuing with a straight posterior face; anteroventral process of petiole pyramidal; in dorsal view, postpetiole oval, slightly wider than long, in lateral view postpetiole globose, taller than long.</p><p><bold><italic>Sculpture</italic>.
              </bold> Body generally opaque; body surface rugose-reticulate, excluding smooth, shiny gaster; clypeus with medial longitudinal costae; dorsal surface of mandible, scapes, and legs weakly punctate and shiny.</p><p><bold><italic>Pilosity and color</italic>.
              </bold> Dorsal surface of body with flattened erect hairs, mostly separated by a distance equal to or greater than their length, hairs as long as base of propodeal spines; in full-face view, scapes partly covered with short decumbent hairs, no erect hairs present; legs devoid of erect hairs, with sparse simple decumbent hairs restricted to apex of femur; gaster with sparse erect hairs, separated from each other by a distance twice their length. Body concolorous yellow.</p></tp:treatment-sec><tp:treatment-sec sec-type="Queen and male" id="SECID0EYHAI"><title>Queen and male.</title><p>Unknown.</p></tp:treatment-sec><tp:treatment-sec sec-type="natural history" id="SECID0E4HAI"><title>Natural history.</title><p>No related information.</p></tp:treatment-sec><tp:treatment-sec sec-type="etymology" id="SECID0ECIAI"><title>Etymology.</title><p>The name of this species refers to the Arhuaco people with ancestral lands close to the type locality of the species. The Arhuaco people self-identify as Iku, which translates as “people” in the Ika language (<xref ref-type="bibr" rid="B55">Tracy 1997</xref>). Iku (Arhuacos) - Guardians of life, defenders of the peaceful coexistence of men among themselves and with the forces of nature. This is a name in apposition and thus invariable.</p></tp:treatment-sec><tp:treatment-sec sec-type="comments" id="SECID0EMIAI"><title>Comments.</title><p>This species is only known from the type material. <italic><tp:taxon-name><tp:taxon-name-part taxon-name-part-type="genus" reg="Nesomyrmex">Nesomyrmex</tp:taxon-name-part><tp:taxon-name-part taxon-name-part-type="species" reg="iku">iku</tp:taxon-name-part></tp:taxon-name></italic> sp. nov. is easily recognized by the shape of the straight mesosomal profile and by the lateral dorsopropodeal processes short, not covering spiracle in dorsal view. Morphologically, the closest species is <italic><tp:taxon-name><tp:taxon-name-part taxon-name-part-type="genus" reg="Nesomyrmex">Nesomyrmex</tp:taxon-name-part><tp:taxon-name-part taxon-name-part-type="species" reg="xerophilus">xerophilus</tp:taxon-name-part></tp:taxon-name></italic> sp. nov., but they can be differentiated mainly by the lateral projection of the frontal lobes, the latter being wider posterior to the torulus, whereas <italic><tp:taxon-name><tp:taxon-name-part taxon-name-part-type="genus" reg="Nesomyrmex">N.</tp:taxon-name-part><tp:taxon-name-part taxon-name-part-type="species" reg="iku">iku</tp:taxon-name-part></tp:taxon-name></italic> does not have such a projection on the frontal lobes. On the other hand, in <italic><tp:taxon-name><tp:taxon-name-part taxon-name-part-type="genus" reg="Nesomyrmex">N.</tp:taxon-name-part><tp:taxon-name-part taxon-name-part-type="species" reg="xerophilus">xerophilus</tp:taxon-name-part></tp:taxon-name></italic> the propodeal spiracles are not visible in dorsal view, since the lateral portion of the dorsopropodeal projects above them, whereas in <italic><tp:taxon-name><tp:taxon-name-part taxon-name-part-type="genus" reg="Nesomyrmex">N.</tp:taxon-name-part><tp:taxon-name-part taxon-name-part-type="species" reg="iku">iku</tp:taxon-name-part></tp:taxon-name></italic> the propodeal spiracles are visible in dorsal view.</p><p>Another species with similar morphology is <italic><tp:taxon-name><tp:taxon-name-part taxon-name-part-type="genus" reg="Nesomyrmex">N.</tp:taxon-name-part><tp:taxon-name-part taxon-name-part-type="species" reg="brasiliensis">brasiliensis</tp:taxon-name-part></tp:taxon-name></italic>. When comparing the type workers of <italic><tp:taxon-name><tp:taxon-name-part taxon-name-part-type="genus" reg="Nesomyrmex">N.</tp:taxon-name-part><tp:taxon-name-part taxon-name-part-type="species" reg="iku">iku</tp:taxon-name-part></tp:taxon-name></italic> (<abbrev xmlns:xlink="http://www.w3.org/1999/xlink" xlink:title="Colección de Entomología del Instituto de Investigaciones de recursos biológicos Alexander von Humboldt" id="ABBRID0EBLAI" xlink:type="simple">IAvH</abbrev>-E-75014, <abbrev xmlns:xlink="http://www.w3.org/1999/xlink" xlink:title="Colección de Entomología del Instituto de Investigaciones de recursos biológicos Alexander von Humboldt" id="ABBRID0EFLAI" xlink:type="simple">IAvH</abbrev>-E-75007) with the type ones of <italic><tp:taxon-name><tp:taxon-name-part taxon-name-part-type="genus" reg="Nesomyrmex">N.</tp:taxon-name-part><tp:taxon-name-part taxon-name-part-type="species" reg="brasiliensis">brasiliensis</tp:taxon-name-part></tp:taxon-name></italic> (MZSP87370, MZSP87374) we found that both species share a straight mesosomal profile, petioles and postpetioles lacking tubercles and body concolorous yellow. However, they differ in several features: The antennal flagellum of <italic><tp:taxon-name><tp:taxon-name-part taxon-name-part-type="genus" reg="Nesomyrmex">N.</tp:taxon-name-part><tp:taxon-name-part taxon-name-part-type="species" reg="iku">iku</tp:taxon-name-part></tp:taxon-name></italic> has 12 antennomeres, while <italic><tp:taxon-name><tp:taxon-name-part taxon-name-part-type="genus" reg="Nesomyrmex">N.</tp:taxon-name-part><tp:taxon-name-part taxon-name-part-type="species" reg="brasiliensis">brasiliensis</tp:taxon-name-part></tp:taxon-name></italic> has 11; additionally, the sculpture of the frontal area in <tp:taxon-name><tp:taxon-name-part taxon-name-part-type="genus" reg="Nesomyrmex">N.</tp:taxon-name-part><tp:taxon-name-part taxon-name-part-type="species" reg="brasiliensis">brasiliensis</tp:taxon-name-part></tp:taxon-name> is foveated in contrast to the frontal area striated in <italic><tp:taxon-name><tp:taxon-name-part taxon-name-part-type="genus" reg="Nesomyrmex">N.</tp:taxon-name-part><tp:taxon-name-part taxon-name-part-type="species" reg="iku">iku</tp:taxon-name-part></tp:taxon-name></italic>. Other distinguishing characteristics include the length of the propodeal spines, and the size and shape of the antennal scapes. A more extensive discussion on the similarity of <italic><tp:taxon-name><tp:taxon-name-part taxon-name-part-type="genus" reg="Nesomyrmex">N.</tp:taxon-name-part><tp:taxon-name-part taxon-name-part-type="species" reg="brasiliensis">brasiliensis</tp:taxon-name-part></tp:taxon-name></italic>, <italic><tp:taxon-name><tp:taxon-name-part taxon-name-part-type="genus" reg="Nesomyrmex">N.</tp:taxon-name-part><tp:taxon-name-part taxon-name-part-type="species" reg="iku">iku</tp:taxon-name-part></tp:taxon-name></italic>, and <italic><tp:taxon-name><tp:taxon-name-part taxon-name-part-type="genus" reg="Nesomyrmex">N.</tp:taxon-name-part><tp:taxon-name-part taxon-name-part-type="species" reg="xerophilus">xerophilus</tp:taxon-name-part></tp:taxon-name></italic> will be possible when more material can be analyzed.</p></tp:treatment-sec><tp:treatment-sec><!--Section generated to contain objects referenced in tp:taxon-treatment.--><fig id="F29" position="float" orientation="portrait"><object-id xmlns:xlink="http://www.w3.org/1999/xlink" content-type="doi" xlink:type="simple">10.3897/zookeys.1232.141693.figure29</object-id><object-id xmlns:xlink="http://www.w3.org/1999/xlink" content-type="arpha" xlink:type="simple">655CAE3E-289A-5F41-A9FE-2D27B5753502</object-id><label>Figure 29.</label><caption><p>Distributional map of <italic><tp:taxon-name><tp:taxon-name-part taxon-name-part-type="genus" reg="Nesomyrmex">Nesomyrmex</tp:taxon-name-part></tp:taxon-name></italic> species from the tropical dry forest in Colombia.</p></caption><graphic xmlns:xlink="http://www.w3.org/1999/xlink" xlink:href="zookeys-1232-131_article-141693__-g029.jpg" position="float" orientation="portrait" xlink:type="simple" id="oo_1282999.jpg"><uri content-type="original_file" xlink:type="simple">https://binary.pensoft.net/fig/1282999</uri></graphic></fig></tp:treatment-sec><ref-list><ref id="B55"><mixed-citation xmlns:xlink="http://www.w3.org/1999/xlink" xlink:type="simple"><person-group><name name-style="western"><surname>Tracy</surname><given-names>H</given-names></name></person-group> (<year>1997</year>) Kaʼgɨmmɨri nivizaku ni (La tierra es nuestra madre: La importancia de la tierra para la sobrevivencia del grupo étnico Ika: Otro punto de vista sobre la cuestión de las tierras en Bogotá: Instituto Lingüístico de Verano. <ext-link xlink:href="http://www.sil.org/americas/colombia/pubs/38351.pdf" ext-link-type="uri" xlink:type="simple">http://www.sil.org/americas/colombia/pubs/38351.pdf</ext-link></mixed-citation></ref></ref-list></tp:taxon-treatment>
