# Supplementary material for: ﻿The ant genus Nesomyrmex Wheeler (Formicidae, Myrmicinae) from the threatened Colombian tropical dry forest: three new species, a new synonymy, and new distributional data
Source: Zookeys. 2025 Mar 17;1232:131–72. doi: 10.3897/zookeys.1232.141693 (PMC11933921; doi:10.3897/zookeys.1232.141693)
Supplement: XML Treatment for Nesomyrmex konina [file zookeys.1232.141693-treatment4.xml]

<!DOCTYPE tp:taxon-treatment
  PUBLIC "-//TaxonX//DTD Taxonomic Treatment Publishing DTD v0 20100105//EN" "tax-treatment-NSO.dtd">
<tp:taxon-treatment xmlns:tp="http://www.plazi.org/taxpub"><tp:treatment-meta><kwd-group><label>Taxon classification</label><kwd>
                <named-content content-type="kingdom">Animalia</named-content>
              </kwd><kwd>
                <named-content content-type="order">Hymenoptera</named-content>
              </kwd><kwd>
                <named-content content-type="family">Formicidae</named-content>
              </kwd></kwd-group><mixed-citation publication-type="journal"><person-group><name><surname>Arredondo</surname><given-names>Brandon S.</given-names></name><name><surname>Guerrero</surname><given-names>Roberto J.</given-names></name></person-group><article-title>﻿The ant genus <italic><tp:taxon-name><tp:taxon-name-part taxon-name-part-type="genus" reg="Nesomyrmex">Nesomyrmex</tp:taxon-name-part></tp:taxon-name></italic> Wheeler (<tp:taxon-name><tp:taxon-name-part taxon-name-part-type="family">Formicidae</tp:taxon-name-part></tp:taxon-name>, <tp:taxon-name><tp:taxon-name-part taxon-name-part-type="subfamily">Myrmicinae</tp:taxon-name-part></tp:taxon-name>) from the threatened Colombian tropical dry forest: three new species, a new synonymy, and new distributional data</article-title><source>Zookeys</source><day>17</day><month>03</month><year>2025</year><volume>1232</volume><fpage>131</fpage><lpage>172</lpage><pub-id pub-id-type="doi">10.3897/zookeys.1232.141693</pub-id></mixed-citation></tp:treatment-meta><tp:nomenclature><label>﻿</label><tp:taxon-name>
              <object-id xmlns:xlink="http://www.w3.org/1999/xlink" content-type="arpha" xlink:type="simple">B5A74306-6B13-534E-B7B3-D9F3B0DC4E69</object-id>
              <tp:taxon-name-part taxon-name-part-type="genus" reg="Nesomyrmex">Nesomyrmex</tp:taxon-name-part>
              <tp:taxon-name-part taxon-name-part-type="species" reg="konina">konina</tp:taxon-name-part>
              <object-id xmlns:xlink="http://www.w3.org/1999/xlink" content-type="zoobank" xlink:type="simple">https://zoobank.org/BD83D862-28F6-41A7-B3D2-AB18EBB2371E</object-id>
            </tp:taxon-name><tp:taxon-status xmlns:xlink="http://www.w3.org/1999/xlink" xlink:type="simple">sp. nov.</tp:taxon-status><xref ref-type="fig" rid="F23">Figs 23</xref><xref ref-type="fig" rid="F29">, 29</xref></tp:nomenclature><tp:treatment-sec sec-type="type material" id="SECID0ERPAI"><title>Type material.</title><p><bold><italic>Holotype</italic>.</bold> Colombia • 1 worker; Arauca, Tame, Parcela del Humboldt; <named-content xmlns:xlink="http://www.w3.org/1999/xlink" content-type="dwc:verbatimCoordinates" xlink:type="simple"><named-content content-type="geo-json" specific-use="{&#34;type&#34;:&#34;Point&#34;,&#34;coordinates&#34;:[-71.894258,6.359289]}" id="NCID0E6PAI" xlink:type="simple">6.359289°N, 71.894258°W</named-content></named-content>; 675 m a.s.l.; 19 Mar. 2024–21 Mar. 2024; H. Sierra, S. de La Hoz legs.; Winkler; <named-content xmlns:xlink="http://www.w3.org/1999/xlink" content-type="dwc:institutional_code" xlink:title="Centro de Colecciones Biológicas de la Universidad del Magdalena" xlink:href="http://grbio.org/institution/universidad-del-magdalena" xlink:type="simple">CBUMAG</named-content>:ENT:35951 [<named-content xmlns:xlink="http://www.w3.org/1999/xlink" content-type="dwc:institutional_code" xlink:title="Centro de Colecciones Biológicas de la Universidad del Magdalena" xlink:href="http://grbio.org/institution/universidad-del-magdalena" xlink:type="simple">CBUMAG</named-content>]. <bold><italic>Paratypes</italic></bold> (<italic>n</italic> = 4). Colombia • 3 workers; same data as holotype; <named-content xmlns:xlink="http://www.w3.org/1999/xlink" content-type="dwc:institutional_code" xlink:title="Centro de Colecciones Biológicas de la Universidad del Magdalena" xlink:href="http://grbio.org/institution/universidad-del-magdalena" xlink:type="simple">CBUMAG</named-content>:ENT:40035, <named-content xmlns:xlink="http://www.w3.org/1999/xlink" content-type="dwc:institutional_code" xlink:title="Centro de Colecciones Biológicas de la Universidad del Magdalena" xlink:href="http://grbio.org/institution/universidad-del-magdalena" xlink:type="simple">CBUMAG</named-content>:ENT:40036, <named-content xmlns:xlink="http://www.w3.org/1999/xlink" content-type="dwc:institutional_code" xlink:title="Centro de Colecciones Biológicas de la Universidad del Magdalena" xlink:href="http://grbio.org/institution/universidad-del-magdalena" xlink:type="simple">CBUMAG</named-content>:ENT:41654 (<named-content xmlns:xlink="http://www.w3.org/1999/xlink" content-type="dwc:institutional_code" xlink:title="Centro de Colecciones Biológicas de la Universidad del Magdalena" xlink:href="http://grbio.org/institution/universidad-del-magdalena" xlink:type="simple">CBUMAG</named-content>). • 1 worker; Cundinamarca, Medina, Vda. Periquito; <named-content xmlns:xlink="http://www.w3.org/1999/xlink" content-type="dwc:verbatimCoordinates" xlink:type="simple"><named-content content-type="geo-json" specific-use="{&#34;type&#34;:&#34;Point&#34;,&#34;coordinates&#34;:[-73.426833,4.512722]}" id="NCID0EERAI" xlink:type="simple">4.512722°N, 73.426833°W</named-content></named-content>; 1043 m a.s.l.; 07–21 Feb. 2019; MPUJ_ENT0064660 (<named-content xmlns:xlink="http://www.w3.org/1999/xlink" content-type="dwc:institutional_code" xlink:title="Colección de Artrópodos del Museo de Historia Natural de la Pontificia Universidad Javeriana" xlink:href="http://grbio.org/institution/pontificia-universidad-javeriana" xlink:type="simple">MPUJ</named-content>).</p><fig id="F23" position="float" orientation="portrait"><object-id xmlns:xlink="http://www.w3.org/1999/xlink" content-type="doi" xlink:type="simple">10.3897/zookeys.1232.141693.figure23</object-id><object-id xmlns:xlink="http://www.w3.org/1999/xlink" content-type="arpha" xlink:type="simple">8F362043-F90D-5351-BEBE-72A0EC234C37</object-id><label>Figure 23.</label><caption><p><italic><tp:taxon-name><tp:taxon-name-part taxon-name-part-type="genus" reg="Nesomyrmex">Nesomyrmex</tp:taxon-name-part><tp:taxon-name-part taxon-name-part-type="species" reg="konina">konina</tp:taxon-name-part></tp:taxon-name></italic> sp. nov. Holotype worker (<named-content xmlns:xlink="http://www.w3.org/1999/xlink" content-type="dwc:institutional_code" xlink:title="Centro de Colecciones Biológicas de la Universidad del Magdalena" xlink:href="http://grbio.org/institution/universidad-del-magdalena" xlink:type="simple">CBUMAG</named-content>:ENT:35951) <bold>A</bold> full-face view <bold>B</bold> lateral view <bold>C</bold> dorsal view. Scale bars: 0.2 mm (<bold>A</bold>); 0.5 mm (<bold>B, C</bold>).</p></caption><graphic xmlns:xlink="http://www.w3.org/1999/xlink" xlink:href="zookeys-1232-131_article-141693__-g023.jpg" position="float" orientation="portrait" xlink:type="simple" id="oo_1282993.jpg"><uri content-type="original_file" xlink:type="simple">https://binary.pensoft.net/fig/1282993</uri></graphic></fig></tp:treatment-sec><tp:treatment-sec sec-type="description" id="SECID0ETSAI"><title>Holotype worker measurements.</title><p><abbrev xmlns:xlink="http://www.w3.org/1999/xlink" xlink:title="Head length" id="ABBRID0EZSAI" xlink:type="simple">HL</abbrev> 0.66. <abbrev xmlns:xlink="http://www.w3.org/1999/xlink" xlink:title="Head width" id="ABBRID0E4SAI" xlink:type="simple">HW</abbrev> 0.57, <abbrev xmlns:xlink="http://www.w3.org/1999/xlink" xlink:title="Scape length" id="ABBRID0EBTAI" xlink:type="simple">SL</abbrev> 0.44, ML 0.26, <abbrev xmlns:xlink="http://www.w3.org/1999/xlink" xlink:title="Eye length" id="ABBRID0EFTAI" xlink:type="simple">EL</abbrev> 0.16, <abbrev xmlns:xlink="http://www.w3.org/1999/xlink" xlink:title="Pronotal width" id="ABBRID0EJTAI" xlink:type="simple">PW</abbrev> 0.4, <abbrev xmlns:xlink="http://www.w3.org/1999/xlink" xlink:title="Petiole width" id="ABBRID0ENTAI" xlink:type="simple">PTW</abbrev> 0.19, <abbrev xmlns:xlink="http://www.w3.org/1999/xlink" xlink:title="Postpetiole width" id="ABBRID0ERTAI" xlink:type="simple">PPW</abbrev> 0.25, <abbrev xmlns:xlink="http://www.w3.org/1999/xlink" xlink:title="Weber’s length" id="ABBRID0EVTAI" xlink:type="simple">WL</abbrev> 0.76, <abbrev xmlns:xlink="http://www.w3.org/1999/xlink" xlink:title="Pronotal height" id="ABBRID0EZTAI" xlink:type="simple">PH</abbrev> 0.24, <abbrev xmlns:xlink="http://www.w3.org/1999/xlink" xlink:title="Petiole length" id="ABBRID0E4TAI" xlink:type="simple">PTL</abbrev> 0.23, <abbrev xmlns:xlink="http://www.w3.org/1999/xlink" xlink:title="Petiole height" id="ABBRID0EBUAI" xlink:type="simple">PTH</abbrev> 0.2, <abbrev xmlns:xlink="http://www.w3.org/1999/xlink" xlink:title="Postpetiole length" id="ABBRID0EFUAI" xlink:type="simple">PPL</abbrev> 0.21, <abbrev xmlns:xlink="http://www.w3.org/1999/xlink" xlink:title="Postpetiole height" id="ABBRID0EJUAI" xlink:type="simple">PPH</abbrev> 0.21, <abbrev xmlns:xlink="http://www.w3.org/1999/xlink" xlink:title="Gaster length" id="ABBRID0ENUAI" xlink:type="simple">GL</abbrev> 0.66. <abbrev xmlns:xlink="http://www.w3.org/1999/xlink" xlink:title="Cephalic index" id="ABBRID0ERUAI" xlink:type="simple">CI</abbrev> 86, <abbrev xmlns:xlink="http://www.w3.org/1999/xlink" xlink:title="Scape index" id="ABBRID0EVUAI" xlink:type="simple">SI</abbrev> 77.</p></tp:treatment-sec><tp:treatment-sec sec-type="description" id="SECID0EZUAI"><title>Paratype worker measurements.</title><p>(<italic>n</italic> = 3). <abbrev xmlns:xlink="http://www.w3.org/1999/xlink" xlink:title="Head length" id="ABBRID0EBVAI" xlink:type="simple">HL</abbrev> 0.66–0.67, <abbrev xmlns:xlink="http://www.w3.org/1999/xlink" xlink:title="Head width" id="ABBRID0EFVAI" xlink:type="simple">HW</abbrev> 0.57–0.58, <abbrev xmlns:xlink="http://www.w3.org/1999/xlink" xlink:title="Scape length" id="ABBRID0EJVAI" xlink:type="simple">SL</abbrev> 0.44–0.46, ML 0.25–0.28, <abbrev xmlns:xlink="http://www.w3.org/1999/xlink" xlink:title="Eye length" id="ABBRID0ENVAI" xlink:type="simple">EL</abbrev> 0.15–016, <abbrev xmlns:xlink="http://www.w3.org/1999/xlink" xlink:title="Pronotal width" id="ABBRID0ERVAI" xlink:type="simple">PW</abbrev> 0.39–0.4, <abbrev xmlns:xlink="http://www.w3.org/1999/xlink" xlink:title="Petiole width" id="ABBRID0EVVAI" xlink:type="simple">PTW</abbrev> 0.17–0.19, <abbrev xmlns:xlink="http://www.w3.org/1999/xlink" xlink:title="Postpetiole width" id="ABBRID0EZVAI" xlink:type="simple">PPW</abbrev> 0.24– 0.25, <abbrev xmlns:xlink="http://www.w3.org/1999/xlink" xlink:title="Weber’s length" id="ABBRID0E4VAI" xlink:type="simple">WL</abbrev> 0.75–0.77, <abbrev xmlns:xlink="http://www.w3.org/1999/xlink" xlink:title="Pronotal height" id="ABBRID0EBWAI" xlink:type="simple">PH</abbrev> 0.21–0.26, <abbrev xmlns:xlink="http://www.w3.org/1999/xlink" xlink:title="Petiole length" id="ABBRID0EFWAI" xlink:type="simple">PTL</abbrev> 0.21–0.24, <abbrev xmlns:xlink="http://www.w3.org/1999/xlink" xlink:title="Petiole height" id="ABBRID0EJWAI" xlink:type="simple">PTH</abbrev> 0.19–0.2, <abbrev xmlns:xlink="http://www.w3.org/1999/xlink" xlink:title="Postpetiole length" id="ABBRID0ENWAI" xlink:type="simple">PPL</abbrev> 0.18–0.21, <abbrev xmlns:xlink="http://www.w3.org/1999/xlink" xlink:title="Postpetiole height" id="ABBRID0ERWAI" xlink:type="simple">PPH</abbrev> 0.20–0.21, <abbrev xmlns:xlink="http://www.w3.org/1999/xlink" xlink:title="Gaster length" id="ABBRID0EVWAI" xlink:type="simple">GL</abbrev> 0.66–0.69. <abbrev xmlns:xlink="http://www.w3.org/1999/xlink" xlink:title="Cephalic index" id="ABBRID0EZWAI" xlink:type="simple">CI</abbrev> 86, <abbrev xmlns:xlink="http://www.w3.org/1999/xlink" xlink:title="Scape index" id="ABBRID0E4WAI" xlink:type="simple">SI</abbrev> 77–79.</p></tp:treatment-sec><tp:treatment-sec sec-type="Geographic range" id="SECID0EBXAI"><title>Geographic range.</title><p>Colombia.</p></tp:treatment-sec><tp:treatment-sec sec-type="diagnosis" id="SECID0EGXAI"><title>Diagnosis.</title><p>Dorsal surface of head and clypeus smooth and shiny. Clypeus without longitudinal median carina. Mesosome with slightly impressed longitudinal striation. Dorsal surface of mesosoma, petiole and postpetiole opaques. Legs and antennal scapes smooth and shiny. Basal third of first gastral tergum smooth and shiny.</p></tp:treatment-sec><tp:treatment-sec sec-type="description" id="SECID0ELXAI"><title>Description.</title><p><bold>Worker.</bold> In full-face view, head slightly longer than wide (<abbrev xmlns:xlink="http://www.w3.org/1999/xlink" xlink:title="Cephalic index" id="ABBRID0ETXAI" xlink:type="simple">CI</abbrev> 86), slightly narrow anterior to the eyes, posterolateral corners rounded, occipital margin weakly convex to straight; mandible triangular, inner mandibular margin with five teeth; anterior margin of clypeus weakly convex, projecting over mandibles; lateral eyes, with 10 ommatidia at greatest diameter, Posterior margin barely reaching midline of head length; frontal lobes straight, slightly expanded laterally, antennal insertions slightly exposed; front carina extending to anterior margin of eye; antenna of 11 antennomeres; scapes relatively short (<abbrev xmlns:xlink="http://www.w3.org/1999/xlink" xlink:title="Scape index" id="ABBRID0EXXAI" xlink:type="simple">SI</abbrev> 77), not extending past occipital margin, curved from base to mid-length; pedicel longer than wide, and nearly as long as next two antennomeres together; antennal club of three antennomeres.</p><p><bold><italic>Mesosoma</italic>.
              </bold> In lateral view, mesosomal profile convex; in dorsal view, pronotum broader than long, greater width medially, anterior margin of pronotum slightly convex, humeral angle slightly angulated; in lateral view, promesonotal suture present, absent dorsally; lateral mesonotal projection rounded; lateral dorsopropodeal processes long, covering propodeal spiracle in dorsal; propodeal spines sharped divergent, as long as half the distance between their apices; in lateral view, propodeal spines forming an acute angle; propodeal spiracle small, circular, projecting posterodorsally; propodeal lobe short and uniformly rounded.</p><p><bold><italic>Metasoma</italic>.
              </bold> In dorsal view, petiole subrectangular, anterior and posterior margins of petiole of equal width, lateral margins forming a rhombus, with their sides meeting towards the middle of their length; anterior and posterior margin of node with two tubercles of equal length located laterally; lateral margin of petiole node with a posterolateral tubercle; in lateral view, petiole trapezoidal, peduncle and petiole node without apparent differentiation, forming a continuous line, which extends to the dorsal face of the petiole node; anterior face of petiole with anteromedial petiolar spine on each side, above the petiole spiracle; dorsal face weakly rounded and short; anteroventral process of petiole developed, triangular in shape; in dorsal view, postpetiole hexagonal, twice as wide as long, with two lateral tubercles towards its middle length; in lateral view, postpetiole globose, taller than long.</p><p><bold><italic>Sculpture</italic>.
              </bold> Dorsal surface of head mostly smooth and shiny, with reticulated area restricted to anterior area of eyes, continuing into frontal lobes and malar area; dorsal surface of mandibles partly smooth and shiny, with slight striation restricted to inner margin; clypeus smooth and shiny; scapes smooth and shiny; dorsum of mesosoma rugose-reticulate; lateral surface of mesosoma finely reticulate; petiole and postpetiole dull and rough-reticulate; gaster smooth and shiny.</p><p><bold><italic>Pilosity and color</italic>.
              </bold> Dorsal surface of body, except head, with erect flattened hairs mostly separated by a distance equal to or greater than its length; hairs as long as base of propodeal spines; in full-face view, head capsule with simple, erect to suberect hairs; erect hairs restricted to vertex area; scapes covered with short decumbent hairs; propodeal spines with sparse erect hairs; legs with simple, appressed hairs, sparse and restricted to apex of femur; gaster with abundant erect hairs, separated by a distance equal to its length. Body yellowish brown, except for dark brown masticatory margin of mandible and antennomeres posterior to pedicel, varying from pale yellow to dark brown on antennal club.</p></tp:treatment-sec><tp:treatment-sec sec-type="natural history" id="SECID0EXYAI"><title>Natural history.</title><p>Several of the type workers were extracted from the leaf litter in a fragment of tropical dry forest that has been recovering for more than 20 years in eastern Colombia.</p></tp:treatment-sec><tp:treatment-sec sec-type="Queen and male" id="SECID0E3YAI"><title>Queen and male.</title><p>Unknown.</p></tp:treatment-sec><tp:treatment-sec sec-type="etymology" id="SECID0EBZAI"><title>Etymology.</title><p>The word <italic><tp:taxon-name><tp:taxon-name-part taxon-name-part-type="genus" reg="Nesomyrmex"/><tp:taxon-name-part taxon-name-part-type="species" reg="konina">konina</tp:taxon-name-part></tp:taxon-name></italic> means smooth and shiny in the Sikuani aboriginal language, the language of the indigenous population that has shared the habitat where this species lives. The word is used to refer to the smooth and shiny sculpture of the cephalic dorsum of the ants of this species. This is a name in apposition and thus invariable.</p></tp:treatment-sec><tp:treatment-sec sec-type="comments" id="SECID0ERZAI"><title>Comments.</title><p><italic><tp:taxon-name><tp:taxon-name-part taxon-name-part-type="genus" reg="Nesomyrmex">Nesomyrmex</tp:taxon-name-part><tp:taxon-name-part taxon-name-part-type="species" reg="konina">konina</tp:taxon-name-part></tp:taxon-name></italic> is included in the group of echinatinodis species due to its morphological similarity (see comments in <italic><tp:taxon-name><tp:taxon-name-part taxon-name-part-type="genus" reg="Nesomyrmex">N.</tp:taxon-name-part><tp:taxon-name-part taxon-name-part-type="species" reg="echinatinodis">echinatinodis</tp:taxon-name-part></tp:taxon-name></italic>). It is distinguished from the other species in the group by its coloration and the smooth, shiny sculpture of the first gastral tergite.</p></tp:treatment-sec><tp:treatment-sec><!--Section generated to contain objects referenced in tp:taxon-treatment.--><fig id="F29" position="float" orientation="portrait"><object-id xmlns:xlink="http://www.w3.org/1999/xlink" content-type="doi" xlink:type="simple">10.3897/zookeys.1232.141693.figure29</object-id><object-id xmlns:xlink="http://www.w3.org/1999/xlink" content-type="arpha" xlink:type="simple">655CAE3E-289A-5F41-A9FE-2D27B5753502</object-id><label>Figure 29.</label><caption><p>Distributional map of <italic><tp:taxon-name><tp:taxon-name-part taxon-name-part-type="genus" reg="Nesomyrmex">Nesomyrmex</tp:taxon-name-part></tp:taxon-name></italic> species from the tropical dry forest in Colombia.</p></caption><graphic xmlns:xlink="http://www.w3.org/1999/xlink" xlink:href="zookeys-1232-131_article-141693__-g029.jpg" position="float" orientation="portrait" xlink:type="simple" id="oo_1282999.jpg"><uri content-type="original_file" xlink:type="simple">https://binary.pensoft.net/fig/1282999</uri></graphic></fig></tp:treatment-sec></tp:taxon-treatment>
