# Supplementary material for: ﻿The ant genus Nesomyrmex Wheeler (Formicidae, Myrmicinae) from the threatened Colombian tropical dry forest: three new species, a new synonymy, and new distributional data
Source: Zookeys. 2025 Mar 17;1232:131–72. doi: 10.3897/zookeys.1232.141693 (PMC11933921; doi:10.3897/zookeys.1232.141693)
Supplement: XML Treatment for Nesomyrmex pittieri [file zookeys.1232.141693-treatment5.xml]

<!DOCTYPE tp:taxon-treatment
  PUBLIC "-//TaxonX//DTD Taxonomic Treatment Publishing DTD v0 20100105//EN" "tax-treatment-NSO.dtd">
<tp:taxon-treatment xmlns:tp="http://www.plazi.org/taxpub"><tp:treatment-meta><kwd-group><label>Taxon classification</label><kwd>
                <named-content content-type="kingdom">Animalia</named-content>
              </kwd><kwd>
                <named-content content-type="order">Hymenoptera</named-content>
              </kwd><kwd>
                <named-content content-type="family">Formicidae</named-content>
              </kwd></kwd-group><mixed-citation publication-type="journal"><person-group><name><surname>Arredondo</surname><given-names>Brandon S.</given-names></name><name><surname>Guerrero</surname><given-names>Roberto J.</given-names></name></person-group><article-title>﻿The ant genus <italic><tp:taxon-name><tp:taxon-name-part taxon-name-part-type="genus" reg="Nesomyrmex">Nesomyrmex</tp:taxon-name-part></tp:taxon-name></italic> Wheeler (<tp:taxon-name><tp:taxon-name-part taxon-name-part-type="family">Formicidae</tp:taxon-name-part></tp:taxon-name>, <tp:taxon-name><tp:taxon-name-part taxon-name-part-type="subfamily">Myrmicinae</tp:taxon-name-part></tp:taxon-name>) from the threatened Colombian tropical dry forest: three new species, a new synonymy, and new distributional data</article-title><source>Zookeys</source><day>17</day><month>03</month><year>2025</year><volume>1232</volume><fpage>131</fpage><lpage>172</lpage><pub-id pub-id-type="doi">10.3897/zookeys.1232.141693</pub-id></mixed-citation></tp:treatment-meta><tp:nomenclature><label>﻿</label><tp:taxon-name>
              <object-id xmlns:xlink="http://www.w3.org/1999/xlink" content-type="arpha" xlink:type="simple">99D09D34-BB6C-5639-9A14-680FE250C1B0</object-id>
              <tp:taxon-name-part taxon-name-part-type="genus" reg="Nesomyrmex">Nesomyrmex</tp:taxon-name-part>
              <tp:taxon-name-part taxon-name-part-type="species" reg="pittieri">pittieri</tp:taxon-name-part>
            </tp:taxon-name><tp:taxon-authority>(Forel, 1899)</tp:taxon-authority><xref ref-type="fig" rid="F24">Figs 24</xref><xref ref-type="fig" rid="F29">, 29</xref><tp:nomenclature-citation-list><tp:nomenclature-citation><tp:taxon-name>
                  <tp:taxon-name-part taxon-name-part-type="genus" reg="Leptothorax">Leptothorax</tp:taxon-name-part>
                  <tp:taxon-name-part taxon-name-part-type="species" reg="pittieri">pittieri</tp:taxon-name-part>
                </tp:taxon-name><comment>Forel, 1899: 56. Holotype (worker): Costa Rica. [<abbrev xmlns:xlink="http://www.w3.org/1999/xlink" xlink:title="Muséum d’Histoire Naturelle, Geneva" id="ABBRID0ER3AI" xlink:type="simple">MHNG</abbrev>] (AntWeb image examined, <ext-link xmlns:xlink="http://www.w3.org/1999/xlink" xlink:href="http://www.antweb.org/specimen/CASENT0908997" ext-link-type="uri" xlink:type="simple">CASENT0908997</ext-link>).</comment></tp:nomenclature-citation><tp:nomenclature-citation><tp:taxon-name>
                  <tp:taxon-name-part taxon-name-part-type="genus" reg="Leptothorax"/>
                </tp:taxon-name><comment>Combination in <tp:taxon-name><tp:taxon-name-part taxon-name-part-type="genus" reg="Leptothorax">Leptothorax</tp:taxon-name-part> (<tp:taxon-name-part taxon-name-part-type="subgenus" reg="Goniothorax">Goniothorax</tp:taxon-name-part>)</tp:taxon-name>: Emery 1924: 250. </comment></tp:nomenclature-citation><tp:nomenclature-citation><tp:taxon-name>
                  <tp:taxon-name-part taxon-name-part-type="genus" reg="Leptothorax"/>
                </tp:taxon-name><comment>Combination in <tp:taxon-name><tp:taxon-name-part taxon-name-part-type="genus" reg="Leptothorax">Leptothorax</tp:taxon-name-part> (<tp:taxon-name-part taxon-name-part-type="subgenus" reg="Nesomyrmex">Nesomyrmex</tp:taxon-name-part>)</tp:taxon-name>: <xref ref-type="bibr" rid="B36">Kempf 1958</xref>: 93. </comment></tp:nomenclature-citation><tp:nomenclature-citation><tp:taxon-name>
                  <tp:taxon-name-part taxon-name-part-type="genus" reg="Leptothorax"/>
                </tp:taxon-name><comment>Combination in <tp:taxon-name><tp:taxon-name-part taxon-name-part-type="genus" reg="Nesomyrmex">Nesomyrmex</tp:taxon-name-part></tp:taxon-name>: <xref ref-type="bibr" rid="B5">Bolton 2003</xref>: 272. </comment></tp:nomenclature-citation></tp:nomenclature-citation-list></tp:nomenclature><tp:treatment-sec sec-type="description" id="SECID0E35AI"><title>Worker measurements.</title><p>(<italic>n</italic> = 1) <abbrev xmlns:xlink="http://www.w3.org/1999/xlink" xlink:title="Head length" id="ABBRID0EE6AI" xlink:type="simple">HL</abbrev> 0.81, <abbrev xmlns:xlink="http://www.w3.org/1999/xlink" xlink:title="Head width" id="ABBRID0EI6AI" xlink:type="simple">HW</abbrev> 0.68, <abbrev xmlns:xlink="http://www.w3.org/1999/xlink" xlink:title="Scape length" id="ABBRID0EM6AI" xlink:type="simple">SL</abbrev> 0.53, ML 0.33, <abbrev xmlns:xlink="http://www.w3.org/1999/xlink" xlink:title="Eye length" id="ABBRID0EQ6AI" xlink:type="simple">EL</abbrev> 0.21, <abbrev xmlns:xlink="http://www.w3.org/1999/xlink" xlink:title="Pronotal width" id="ABBRID0EU6AI" xlink:type="simple">PW</abbrev> 0.51, <abbrev xmlns:xlink="http://www.w3.org/1999/xlink" xlink:title="Petiole width" id="ABBRID0EY6AI" xlink:type="simple">PTW</abbrev> 0.24, <abbrev xmlns:xlink="http://www.w3.org/1999/xlink" xlink:title="Postpetiole width" id="ABBRID0E36AI" xlink:type="simple">PPW</abbrev> 0.36, <abbrev xmlns:xlink="http://www.w3.org/1999/xlink" xlink:title="Weber’s length" id="ABBRID0EAABI" xlink:type="simple">WL</abbrev> 0.98, <abbrev xmlns:xlink="http://www.w3.org/1999/xlink" xlink:title="Pronotal height" id="ABBRID0EEABI" xlink:type="simple">PH</abbrev> 0.3, <abbrev xmlns:xlink="http://www.w3.org/1999/xlink" xlink:title="Petiole length" id="ABBRID0EIABI" xlink:type="simple">PTL</abbrev> 0.35, <abbrev xmlns:xlink="http://www.w3.org/1999/xlink" xlink:title="Petiole height" id="ABBRID0EMABI" xlink:type="simple">PTH</abbrev> 0.26, <abbrev xmlns:xlink="http://www.w3.org/1999/xlink" xlink:title="Postpetiole length" id="ABBRID0EQABI" xlink:type="simple">PPL</abbrev> 0.24, <abbrev xmlns:xlink="http://www.w3.org/1999/xlink" xlink:title="Postpetiole height" id="ABBRID0EUABI" xlink:type="simple">PPH</abbrev> 0.24, <abbrev xmlns:xlink="http://www.w3.org/1999/xlink" xlink:title="Gaster length" id="ABBRID0EYABI" xlink:type="simple">GL</abbrev> 0.78. <abbrev xmlns:xlink="http://www.w3.org/1999/xlink" xlink:title="Cephalic index" id="ABBRID0E3ABI" xlink:type="simple">CI</abbrev> 83, <abbrev xmlns:xlink="http://www.w3.org/1999/xlink" xlink:title="Scape index" id="ABBRID0EABBI" xlink:type="simple">SI</abbrev> 78.</p><fig id="F24" position="float" orientation="portrait"><object-id xmlns:xlink="http://www.w3.org/1999/xlink" content-type="doi" xlink:type="simple">10.3897/zookeys.1232.141693.figure24</object-id><object-id xmlns:xlink="http://www.w3.org/1999/xlink" content-type="arpha" xlink:type="simple">C4A17195-2C15-599F-BCE7-977F8F67A029</object-id><label>Figure 24.</label><caption><p><italic><tp:taxon-name><tp:taxon-name-part taxon-name-part-type="genus" reg="Nesomyrmex">Nesomyrmex</tp:taxon-name-part><tp:taxon-name-part taxon-name-part-type="species" reg="pittieri">pittieri</tp:taxon-name-part></tp:taxon-name></italic> worker (<named-content xmlns:xlink="http://www.w3.org/1999/xlink" content-type="dwc:institutional_code" xlink:title="Centro de Colecciones Biológicas de la Universidad del Magdalena" xlink:href="http://grbio.org/institution/universidad-del-magdalena" xlink:type="simple">CBUMAG</named-content>:ENT:41664) <bold>A</bold> full-face view <bold>B</bold> lateral view <bold>C</bold> dorsal view. Scale bars: 0.2 mm (<bold>A</bold>); 0.5 mm (<bold>B, C</bold>).</p></caption><graphic xmlns:xlink="http://www.w3.org/1999/xlink" xlink:href="zookeys-1232-131_article-141693__-g024.jpg" position="float" orientation="portrait" xlink:type="simple" id="oo_1282994.jpg"><uri content-type="original_file" xlink:type="simple">https://binary.pensoft.net/fig/1282994</uri></graphic></fig></tp:treatment-sec><tp:treatment-sec sec-type="Geographic range" id="SECID0EKCBI"><title>Geographic range.</title><p>Colombia, Costa Rica, Guatemala, Honduras, Mexico, Nicaragua, Panama, Trinidad and Tobago.</p></tp:treatment-sec><tp:treatment-sec sec-type="material" id="SECID0EPCBI"><title>Examined material.</title><p>Colombia • 1 worker; Valle del Cauca, Jamundí, Vda. San Isidro, Colindres; <named-content xmlns:xlink="http://www.w3.org/1999/xlink" content-type="dwc:verbatimCoordinates" xlink:type="simple"><named-content content-type="geo-json" specific-use="{&#34;type&#34;:&#34;Point&#34;,&#34;coordinates&#34;:[-76.541300,3.339310]}" id="NCID0EYCBI" xlink:type="simple">3.33931°N, 76.5413°W</named-content></named-content>; 979 m a.s.l.; 30 Jul. 2021; M.A. Bautista-Giraldo, I. Armbrecht legs.; <named-content xmlns:xlink="http://www.w3.org/1999/xlink" content-type="dwc:institutional_code" xlink:title="Centro de Colecciones Biológicas de la Universidad del Magdalena" xlink:href="http://grbio.org/institution/universidad-del-magdalena" xlink:type="simple">CBUMAG</named-content>:ENT:41664.</p></tp:treatment-sec><tp:treatment-sec sec-type="natural history" id="SECID0EBDBI"><title>Natural history.</title><p>Species collected by manual sampling on vegetation in Parque Nacional Natural Tuparro.</p></tp:treatment-sec><tp:treatment-sec sec-type="comments" id="SECID0EGDBI"><title>Comments.</title><p>This species is recognized by the following characters: wide and deep foveae on the dorsal surface of the head, antennal scapes curved at their base, and propodeal spines as long as the distance between their tips.</p><p>The only specimen examined shows variation in coloration with respect to specimens from other forest types in Colombia (unpublished data). Populations found in premontane forest show bicoloration, with variations between reddish brown to dark. The sculpture of the frontal area is consistent in all populations (Fig. <xref ref-type="fig" rid="F24">24</xref>).</p></tp:treatment-sec><tp:treatment-sec><!--Section generated to contain objects referenced in tp:taxon-treatment.--><fig id="F29" position="float" orientation="portrait"><object-id xmlns:xlink="http://www.w3.org/1999/xlink" content-type="doi" xlink:type="simple">10.3897/zookeys.1232.141693.figure29</object-id><object-id xmlns:xlink="http://www.w3.org/1999/xlink" content-type="arpha" xlink:type="simple">655CAE3E-289A-5F41-A9FE-2D27B5753502</object-id><label>Figure 29.</label><caption><p>Distributional map of <italic><tp:taxon-name><tp:taxon-name-part taxon-name-part-type="genus" reg="Nesomyrmex">Nesomyrmex</tp:taxon-name-part></tp:taxon-name></italic> species from the tropical dry forest in Colombia.</p></caption><graphic xmlns:xlink="http://www.w3.org/1999/xlink" xlink:href="zookeys-1232-131_article-141693__-g029.jpg" position="float" orientation="portrait" xlink:type="simple" id="oo_1282999.jpg"><uri content-type="original_file" xlink:type="simple">https://binary.pensoft.net/fig/1282999</uri></graphic></fig></tp:treatment-sec><ref-list><ref id="B36"><mixed-citation xmlns:xlink="http://www.w3.org/1999/xlink" xlink:type="simple"><person-group><name name-style="western"><surname>Kempf</surname><given-names>WW</given-names></name></person-group> (<year>1958</year>) <article-title>Sôbre algumas formigas neotrópicas do gênero <italic><tp:taxon-name><tp:taxon-name-part taxon-name-part-type="genus">Leptothorax</tp:taxon-name-part></tp:taxon-name></italic> Mayr (<tp:taxon-name><tp:taxon-name-part taxon-name-part-type="order">Hymenoptera</tp:taxon-name-part></tp:taxon-name>: <tp:taxon-name><tp:taxon-name-part taxon-name-part-type="family">Formicidae</tp:taxon-name-part></tp:taxon-name>).</article-title><source>Anais da Academia Brasileira de Ciencias</source><volume>30</volume>: <fpage>91</fpage>–<lpage>102</lpage>.</mixed-citation></ref><ref id="B5"><mixed-citation xmlns:xlink="http://www.w3.org/1999/xlink" xlink:type="simple"><person-group><name name-style="western"><surname>Bolton</surname><given-names>B</given-names></name></person-group> (<year>2003</year>) <article-title>Synopsis and classification of <tp:taxon-name><tp:taxon-name-part taxon-name-part-type="family">Formicidae</tp:taxon-name-part></tp:taxon-name>.</article-title><source>Memoirs of the American Entomological Society</source><volume>71</volume>: <fpage>1</fpage>–<lpage>370</lpage>.</mixed-citation></ref></ref-list></tp:taxon-treatment>
