# Supplementary material for: ﻿The ant genus Nesomyrmex Wheeler (Formicidae, Myrmicinae) from the threatened Colombian tropical dry forest: three new species, a new synonymy, and new distributional data
Source: Zookeys. 2025 Mar 17;1232:131–72. doi: 10.3897/zookeys.1232.141693 (PMC11933921; doi:10.3897/zookeys.1232.141693)
Supplement: XML Treatment for Nesomyrmex pleuriticus [file zookeys.1232.141693-treatment6.xml]

<!DOCTYPE tp:taxon-treatment
  PUBLIC "-//TaxonX//DTD Taxonomic Treatment Publishing DTD v0 20100105//EN" "tax-treatment-NSO.dtd">
<tp:taxon-treatment xmlns:tp="http://www.plazi.org/taxpub"><tp:treatment-meta><kwd-group><label>Taxon classification</label><kwd>
                <named-content content-type="kingdom">Animalia</named-content>
              </kwd><kwd>
                <named-content content-type="order">Hymenoptera</named-content>
              </kwd><kwd>
                <named-content content-type="family">Formicidae</named-content>
              </kwd></kwd-group><mixed-citation publication-type="journal"><person-group><name><surname>Arredondo</surname><given-names>Brandon S.</given-names></name><name><surname>Guerrero</surname><given-names>Roberto J.</given-names></name></person-group><article-title>﻿The ant genus <italic><tp:taxon-name><tp:taxon-name-part taxon-name-part-type="genus" reg="Nesomyrmex">Nesomyrmex</tp:taxon-name-part></tp:taxon-name></italic> Wheeler (<tp:taxon-name><tp:taxon-name-part taxon-name-part-type="family">Formicidae</tp:taxon-name-part></tp:taxon-name>, <tp:taxon-name><tp:taxon-name-part taxon-name-part-type="subfamily">Myrmicinae</tp:taxon-name-part></tp:taxon-name>) from the threatened Colombian tropical dry forest: three new species, a new synonymy, and new distributional data</article-title><source>Zookeys</source><day>17</day><month>03</month><year>2025</year><volume>1232</volume><fpage>131</fpage><lpage>172</lpage><pub-id pub-id-type="doi">10.3897/zookeys.1232.141693</pub-id></mixed-citation></tp:treatment-meta><tp:nomenclature><label>﻿</label><tp:taxon-name>
              <object-id xmlns:xlink="http://www.w3.org/1999/xlink" content-type="arpha" xlink:type="simple">67EE9217-2485-54D4-9911-1ECCC135C492</object-id>
              <tp:taxon-name-part taxon-name-part-type="genus" reg="Nesomyrmex">Nesomyrmex</tp:taxon-name-part>
              <tp:taxon-name-part taxon-name-part-type="species" reg="pleuriticus">pleuriticus</tp:taxon-name-part>
            </tp:taxon-name><tp:taxon-authority>(Kempf, 1959)</tp:taxon-authority><xref ref-type="fig" rid="F25">Figs 25</xref><xref ref-type="fig" rid="F29">, 29</xref><tp:nomenclature-citation-list><tp:nomenclature-citation><tp:taxon-name><tp:taxon-name-part taxon-name-part-type="genus" reg="Leptothorax">Leptothorax</tp:taxon-name-part> (<tp:taxon-name-part taxon-name-part-type="subgenus" reg="Nesomyrmex">Nesomyrmex</tp:taxon-name-part>) <tp:taxon-name-part taxon-name-part-type="species" reg="pleuriticus">pleuriticus</tp:taxon-name-part></tp:taxon-name><comment> Kempf, 1959: 414. Syntype series (male, queen, worker): Guyana, Kartabo. [MCZC, <named-content xmlns:xlink="http://www.w3.org/1999/xlink" content-type="dwc:institutional_code" xlink:title="Museo de Zoologia da Universidade de São Paulo" xlink:href="http://grbio.org/institution/sao-paulo-museu-de-zoologia-da-universidade-de-sao-paulo" xlink:type="simple">MZSP</named-content>]. (image examined, MZSP87353, MZSP87354). </comment></tp:nomenclature-citation><tp:nomenclature-citation><tp:taxon-name>
                  <tp:taxon-name-part taxon-name-part-type="genus" reg="Nesomyrmex"/>
                </tp:taxon-name><comment>Combination in <tp:taxon-name><tp:taxon-name-part taxon-name-part-type="genus" reg="Nesomyrmex">Nesomyrmex</tp:taxon-name-part></tp:taxon-name>: <xref ref-type="bibr" rid="B5">Bolton 2003</xref>: 272. </comment></tp:nomenclature-citation></tp:nomenclature-citation-list></tp:nomenclature><tp:treatment-sec sec-type="description" id="SECID0EIGBI"><title>Worker measurements.</title><p>(<italic>n</italic> = 1) <abbrev xmlns:xlink="http://www.w3.org/1999/xlink" xlink:title="Head length" id="ABBRID0EQGBI" xlink:type="simple">HL</abbrev> 0.61, <abbrev xmlns:xlink="http://www.w3.org/1999/xlink" xlink:title="Head width" id="ABBRID0EUGBI" xlink:type="simple">HW</abbrev> 0.58, <abbrev xmlns:xlink="http://www.w3.org/1999/xlink" xlink:title="Scape length" id="ABBRID0EYGBI" xlink:type="simple">SL</abbrev> 0.50, ML 0.25, <abbrev xmlns:xlink="http://www.w3.org/1999/xlink" xlink:title="Eye length" id="ABBRID0E3GBI" xlink:type="simple">EL</abbrev> 0.15, <abbrev xmlns:xlink="http://www.w3.org/1999/xlink" xlink:title="Pronotal width" id="ABBRID0EAHBI" xlink:type="simple">PW</abbrev> 0.36, <abbrev xmlns:xlink="http://www.w3.org/1999/xlink" xlink:title="Petiole width" id="ABBRID0EEHBI" xlink:type="simple">PTW</abbrev> 0.16, <abbrev xmlns:xlink="http://www.w3.org/1999/xlink" xlink:title="Postpetiole width" id="ABBRID0EIHBI" xlink:type="simple">PPW</abbrev> 0.22, <abbrev xmlns:xlink="http://www.w3.org/1999/xlink" xlink:title="Weber’s length" id="ABBRID0EMHBI" xlink:type="simple">WL</abbrev> 0.77, <abbrev xmlns:xlink="http://www.w3.org/1999/xlink" xlink:title="Pronotal height" id="ABBRID0EQHBI" xlink:type="simple">PH</abbrev> 0.21, <abbrev xmlns:xlink="http://www.w3.org/1999/xlink" xlink:title="Petiole length" id="ABBRID0EUHBI" xlink:type="simple">PTL</abbrev> 0.242, <abbrev xmlns:xlink="http://www.w3.org/1999/xlink" xlink:title="Petiole height" id="ABBRID0EYHBI" xlink:type="simple">PTH</abbrev> 0.16, <abbrev xmlns:xlink="http://www.w3.org/1999/xlink" xlink:title="Postpetiole length" id="ABBRID0E3HBI" xlink:type="simple">PPL</abbrev> 0.18, <abbrev xmlns:xlink="http://www.w3.org/1999/xlink" xlink:title="Postpetiole height" id="ABBRID0EAIBI" xlink:type="simple">PPH</abbrev> 0.19, <abbrev xmlns:xlink="http://www.w3.org/1999/xlink" xlink:title="Gaster length" id="ABBRID0EEIBI" xlink:type="simple">GL</abbrev> 0.64.</p><fig id="F25" position="float" orientation="portrait"><object-id xmlns:xlink="http://www.w3.org/1999/xlink" content-type="doi" xlink:type="simple">10.3897/zookeys.1232.141693.figure25</object-id><object-id xmlns:xlink="http://www.w3.org/1999/xlink" content-type="arpha" xlink:type="simple">4BA193D4-6461-5170-8A93-78A82BD545A7</object-id><label>Figure 25.</label><caption><p><italic><tp:taxon-name><tp:taxon-name-part taxon-name-part-type="genus" reg="Nesomyrmex">Nesomyrmex</tp:taxon-name-part><tp:taxon-name-part taxon-name-part-type="species" reg="pleuriticus">pleuriticus</tp:taxon-name-part></tp:taxon-name></italic> worker (<abbrev xmlns:xlink="http://www.w3.org/1999/xlink" xlink:title="Colección de Entomología del Instituto de Investigaciones de recursos biológicos Alexander von Humboldt" id="ABBRID0E2IBI" xlink:type="simple">IAvH</abbrev>-E-79866) <bold>A</bold> full-face view <bold>B</bold> lateral view <bold>C</bold> dorsal view. Scale bars: 0.2 mm.</p></caption><graphic xmlns:xlink="http://www.w3.org/1999/xlink" xlink:href="zookeys-1232-131_article-141693__-g025.jpg" position="float" orientation="portrait" xlink:type="simple" id="oo_1282995.jpg"><uri content-type="original_file" xlink:type="simple">https://binary.pensoft.net/fig/1282995</uri></graphic></fig></tp:treatment-sec><tp:treatment-sec sec-type="Geographic range" id="SECID0EKJBI"><title>Geographic range.</title><p>Bolivia, Brazil, Colombia, Costa Rica, Ecuador, French Guyana, Guatemala, Guyana, Honduras, Mexico, Panama, Surinam, Venezuela</p></tp:treatment-sec><tp:treatment-sec sec-type="material" id="SECID0EPJBI"><title>Examined material.</title><p>Colombia • 1 worker; Vichada, Cumaribo, Cgto. Santa Rita, Parque Nacional Natural el Tuparro; <named-content xmlns:xlink="http://www.w3.org/1999/xlink" content-type="dwc:verbatimCoordinates" xlink:type="simple"><named-content content-type="geo-json" specific-use="{&#34;type&#34;:&#34;Point&#34;,&#34;coordinates&#34;:[-67.890833,5.331667]}" id="NCID0EYJBI" xlink:type="simple">5.331667°N, 67.890833°W</named-content></named-content>; 135 m a.s.l.; 08 Feb. 2004–10 Feb. 2004; I. Quintero; E. González legs.; Winkler; <abbrev xmlns:xlink="http://www.w3.org/1999/xlink" xlink:title="Colección de Entomología del Instituto de Investigaciones de recursos biológicos Alexander von Humboldt" id="ABBRID0E4JBI" xlink:type="simple">IAvH</abbrev>-E-79866.</p></tp:treatment-sec><tp:treatment-sec sec-type="natural history" id="SECID0EBKBI"><title>Natural history.</title><p>Foragers were collected on vegetation.</p></tp:treatment-sec><tp:treatment-sec sec-type="comments" id="SECID0EGKBI"><title>Comments.</title><p>This species can be distinguished from other ones by having a straight anterior margin of the pronotum, an opaque mesosoma with striate sculpture and imbricate microsculpture, a dorsum of the postpetiole with longitudinal striations, scapes and legs covered with long, erect hairs, and a smooth, shiny clypeus.</p><p>The previous records of <italic><tp:taxon-name><tp:taxon-name-part taxon-name-part-type="genus" reg="Nesomyrmex">N.</tp:taxon-name-part><tp:taxon-name-part taxon-name-part-type="species" reg="pleuriticus">pleuriticus</tp:taxon-name-part></tp:taxon-name></italic> for the tropical dry forest in Colombia are based on information recorded for the departments of Cauca (<xref ref-type="bibr" rid="B11">Chacón de Ulloa et al. 2014</xref>) and Valle del Cauca (<xref ref-type="bibr" rid="B2">Armbrecht et al. 2001</xref>, <xref ref-type="bibr" rid="B10">Chacón de Ulloa et al. 2012</xref>) but we were unable to analyze these specimens to confirm the taxonomic identity of these ants (see comments on <italic><tp:taxon-name><tp:taxon-name-part taxon-name-part-type="genus" reg="Nesomyrmex">N.</tp:taxon-name-part><tp:taxon-name-part taxon-name-part-type="species" reg="vargasi">vargasi</tp:taxon-name-part></tp:taxon-name></italic>).</p></tp:treatment-sec><tp:treatment-sec><!--Section generated to contain objects referenced in tp:taxon-treatment.--><fig id="F29" position="float" orientation="portrait"><object-id xmlns:xlink="http://www.w3.org/1999/xlink" content-type="doi" xlink:type="simple">10.3897/zookeys.1232.141693.figure29</object-id><object-id xmlns:xlink="http://www.w3.org/1999/xlink" content-type="arpha" xlink:type="simple">655CAE3E-289A-5F41-A9FE-2D27B5753502</object-id><label>Figure 29.</label><caption><p>Distributional map of <italic><tp:taxon-name><tp:taxon-name-part taxon-name-part-type="genus" reg="Nesomyrmex">Nesomyrmex</tp:taxon-name-part></tp:taxon-name></italic> species from the tropical dry forest in Colombia.</p></caption><graphic xmlns:xlink="http://www.w3.org/1999/xlink" xlink:href="zookeys-1232-131_article-141693__-g029.jpg" position="float" orientation="portrait" xlink:type="simple" id="oo_1282999.jpg"><uri content-type="original_file" xlink:type="simple">https://binary.pensoft.net/fig/1282999</uri></graphic></fig></tp:treatment-sec><ref-list><ref id="B5"><mixed-citation xmlns:xlink="http://www.w3.org/1999/xlink" xlink:type="simple"><person-group><name name-style="western"><surname>Bolton</surname><given-names>B</given-names></name></person-group> (<year>2003</year>) <article-title>Synopsis and classification of <tp:taxon-name><tp:taxon-name-part taxon-name-part-type="family">Formicidae</tp:taxon-name-part></tp:taxon-name>.</article-title><source>Memoirs of the American Entomological Society</source><volume>71</volume>: <fpage>1</fpage>–<lpage>370</lpage>.</mixed-citation></ref><ref id="B11"><mixed-citation xmlns:xlink="http://www.w3.org/1999/xlink" xlink:type="simple"><person-group><name name-style="western"><surname>Chacón de Ulloa</surname><given-names>P</given-names></name><name name-style="western"><surname>Valdes-Rodriguez</surname><given-names>S</given-names></name><name name-style="western"><surname>Hurtado-Giraldo</surname><given-names>A</given-names></name><name name-style="western"><surname>Cleopatra Pimienta</surname><given-names>M</given-names></name></person-group> (<year>2014</year>) <article-title>Arboreal ants of Gorgona National Park (Pacific of Colombia).</article-title><source>Revista de Biología Tropical</source><volume>62</volume>(<issue>1</issue>): <fpage>277</fpage>–<lpage>287</lpage>. <ext-link xlink:href="10.15517/rbt.v62i0.16341" ext-link-type="doi" xlink:type="simple">https://doi.org/10.15517/rbt.v62i0.16341</ext-link></mixed-citation></ref><ref id="B2"><mixed-citation xmlns:xlink="http://www.w3.org/1999/xlink" xlink:type="simple"><person-group><name name-style="western"><surname>Armbrecht</surname><given-names>I</given-names></name><name name-style="western"><surname>Tischer</surname><given-names>I</given-names></name><name name-style="western"><surname>Chacón</surname><given-names>P</given-names></name></person-group> (<year>2001</year>) <article-title>Nested subsets and partition patterns in ant assemblages (<tp:taxon-name><tp:taxon-name-part taxon-name-part-type="order">Hymenoptera</tp:taxon-name-part></tp:taxon-name>, <tp:taxon-name><tp:taxon-name-part taxon-name-part-type="family">Formicidae</tp:taxon-name-part></tp:taxon-name>) of Colombian dry forest fragments.</article-title><source>Pan-Pacific Entomologist</source><volume>77</volume>(<issue>3</issue>): <fpage>196</fpage>–<lpage>209</lpage>.</mixed-citation></ref><ref id="B10"><mixed-citation xmlns:xlink="http://www.w3.org/1999/xlink" xlink:type="simple"><person-group><name name-style="western"><surname>Chacón de Ulloa</surname><given-names>PA</given-names></name><name name-style="western"><surname>Osorio-García</surname><given-names>M</given-names></name><name name-style="western"><surname>Achury</surname><given-names>R</given-names></name><name name-style="western"><surname>Bermúdez-Rivas</surname><given-names>C</given-names></name></person-group> (<year>2012</year>) <article-title>Hormigas (<tp:taxon-name><tp:taxon-name-part taxon-name-part-type="order">Hymenoptera</tp:taxon-name-part></tp:taxon-name>: <tp:taxon-name><tp:taxon-name-part taxon-name-part-type="family">Formicidae</tp:taxon-name-part></tp:taxon-name>) del Bosque seco tropical (Bs-T) de la cuenca alta del Rio Cauca, Colombia.</article-title><source>Biota Colombiana</source><volume>13</volume>(<issue>2</issue>): <fpage>165</fpage>–<lpage>181</lpage>.</mixed-citation></ref></ref-list></tp:taxon-treatment>
