# Supplementary material for: ﻿The ant genus Nesomyrmex Wheeler (Formicidae, Myrmicinae) from the threatened Colombian tropical dry forest: three new species, a new synonymy, and new distributional data
Source: Zookeys. 2025 Mar 17;1232:131–72. doi: 10.3897/zookeys.1232.141693 (PMC11933921; doi:10.3897/zookeys.1232.141693)
Supplement: XML Treatment for Nesomyrmex vargasi [file zookeys.1232.141693-treatment8.xml]

<!DOCTYPE tp:taxon-treatment
  PUBLIC "-//TaxonX//DTD Taxonomic Treatment Publishing DTD v0 20100105//EN" "tax-treatment-NSO.dtd">
<tp:taxon-treatment xmlns:tp="http://www.plazi.org/taxpub"><tp:treatment-meta><kwd-group><label>Taxon classification</label><kwd>
                <named-content content-type="kingdom">Animalia</named-content>
              </kwd><kwd>
                <named-content content-type="order">Hymenoptera</named-content>
              </kwd><kwd>
                <named-content content-type="family">Formicidae</named-content>
              </kwd></kwd-group><mixed-citation publication-type="journal"><person-group><name><surname>Arredondo</surname><given-names>Brandon S.</given-names></name><name><surname>Guerrero</surname><given-names>Roberto J.</given-names></name></person-group><article-title>﻿The ant genus <italic><tp:taxon-name><tp:taxon-name-part taxon-name-part-type="genus" reg="Nesomyrmex">Nesomyrmex</tp:taxon-name-part></tp:taxon-name></italic> Wheeler (<tp:taxon-name><tp:taxon-name-part taxon-name-part-type="family">Formicidae</tp:taxon-name-part></tp:taxon-name>, <tp:taxon-name><tp:taxon-name-part taxon-name-part-type="subfamily">Myrmicinae</tp:taxon-name-part></tp:taxon-name>) from the threatened Colombian tropical dry forest: three new species, a new synonymy, and new distributional data</article-title><source>Zookeys</source><day>17</day><month>03</month><year>2025</year><volume>1232</volume><fpage>131</fpage><lpage>172</lpage><pub-id pub-id-type="doi">10.3897/zookeys.1232.141693</pub-id></mixed-citation></tp:treatment-meta><tp:nomenclature><label>﻿</label><tp:taxon-name>
              <object-id xmlns:xlink="http://www.w3.org/1999/xlink" content-type="arpha" xlink:type="simple">50DBCF39-3F2D-54C5-83DC-84C22407947F</object-id>
              <tp:taxon-name-part taxon-name-part-type="genus" reg="Nesomyrmex">Nesomyrmex</tp:taxon-name-part>
              <tp:taxon-name-part taxon-name-part-type="species" reg="vargasi">vargasi</tp:taxon-name-part>
            </tp:taxon-name><tp:taxon-authority>Longino, 2006</tp:taxon-authority><xref ref-type="fig" rid="F27">Figs 27</xref><xref ref-type="fig" rid="F29">, 29</xref><tp:nomenclature-citation-list><tp:nomenclature-citation><tp:taxon-name>
                  <tp:taxon-name-part taxon-name-part-type="genus" reg="Nesomyrmex">Nesomyrmex</tp:taxon-name-part>
                  <tp:taxon-name-part taxon-name-part-type="species" reg="vargasi">vargasi</tp:taxon-name-part>
                </tp:taxon-name><comment>Longino, 2006: 136. Holotype worker: Costa Rica, Heredia Prov. [INBC]. (AntWeb image examined, JTLC000008517, JTLC000008518, LACMENT144699).</comment></tp:nomenclature-citation></tp:nomenclature-citation-list></tp:nomenclature><tp:treatment-sec sec-type="description" id="SECID0E6ZBI"><title>Worker measurements.</title><p>(<italic>n</italic> = 5) <abbrev xmlns:xlink="http://www.w3.org/1999/xlink" xlink:title="Head length" id="ABBRID0EH1BI" xlink:type="simple">HL</abbrev> 0.70–0.76, <abbrev xmlns:xlink="http://www.w3.org/1999/xlink" xlink:title="Head width" id="ABBRID0EL1BI" xlink:type="simple">HW</abbrev> 0.64–0.68, <abbrev xmlns:xlink="http://www.w3.org/1999/xlink" xlink:title="Scape length" id="ABBRID0EP1BI" xlink:type="simple">SL</abbrev> 0.54–0.61, ML 0.28–0.33, <abbrev xmlns:xlink="http://www.w3.org/1999/xlink" xlink:title="Eye length" id="ABBRID0ET1BI" xlink:type="simple">EL</abbrev> 0.15–0.16, <abbrev xmlns:xlink="http://www.w3.org/1999/xlink" xlink:title="Pronotal width" id="ABBRID0EX1BI" xlink:type="simple">PW</abbrev> 0.42–0.46, <abbrev xmlns:xlink="http://www.w3.org/1999/xlink" xlink:title="Petiole width" id="ABBRID0E21BI" xlink:type="simple">PTW</abbrev> 0.14–0.18, <abbrev xmlns:xlink="http://www.w3.org/1999/xlink" xlink:title="Postpetiole width" id="ABBRID0E61BI" xlink:type="simple">PPW</abbrev> 0.25–0.27, <abbrev xmlns:xlink="http://www.w3.org/1999/xlink" xlink:title="Weber’s length" id="ABBRID0ED2BI" xlink:type="simple">WL</abbrev> 0.88–0.96, <abbrev xmlns:xlink="http://www.w3.org/1999/xlink" xlink:title="Pronotal height" id="ABBRID0EH2BI" xlink:type="simple">PH</abbrev> 0.24–0.30, <abbrev xmlns:xlink="http://www.w3.org/1999/xlink" xlink:title="Petiole length" id="ABBRID0EL2BI" xlink:type="simple">PTL</abbrev> 0.33–0.38, <abbrev xmlns:xlink="http://www.w3.org/1999/xlink" xlink:title="Petiole height" id="ABBRID0EP2BI" xlink:type="simple">PTH</abbrev> 0.19–0.21, <abbrev xmlns:xlink="http://www.w3.org/1999/xlink" xlink:title="Postpetiole length" id="ABBRID0ET2BI" xlink:type="simple">PPL</abbrev> 0.18–21, <abbrev xmlns:xlink="http://www.w3.org/1999/xlink" xlink:title="Postpetiole height" id="ABBRID0EX2BI" xlink:type="simple">PPH</abbrev> 0.21–0.23, <abbrev xmlns:xlink="http://www.w3.org/1999/xlink" xlink:title="Gaster length" id="ABBRID0E22BI" xlink:type="simple">GL</abbrev> 0.79–0.91. <abbrev xmlns:xlink="http://www.w3.org/1999/xlink" xlink:title="Cephalic index" id="ABBRID0E62BI" xlink:type="simple">CI</abbrev> 89–91, <abbrev xmlns:xlink="http://www.w3.org/1999/xlink" xlink:title="Scape index" id="ABBRID0ED3BI" xlink:type="simple">SI</abbrev> 84–89.</p><fig id="F27" position="float" orientation="portrait"><object-id xmlns:xlink="http://www.w3.org/1999/xlink" content-type="doi" xlink:type="simple">10.3897/zookeys.1232.141693.figure27</object-id><object-id xmlns:xlink="http://www.w3.org/1999/xlink" content-type="arpha" xlink:type="simple">348B3ED4-7F86-5DA0-9581-F4A7376BD5C7</object-id><label>Figure 27.</label><caption><p><italic><tp:taxon-name><tp:taxon-name-part taxon-name-part-type="genus" reg="Nesomyrmex">Nesomyrmex</tp:taxon-name-part><tp:taxon-name-part taxon-name-part-type="species" reg="vargasi">vargasi</tp:taxon-name-part></tp:taxon-name></italic> worker (<named-content xmlns:xlink="http://www.w3.org/1999/xlink" content-type="dwc:institutional_code" xlink:title="Centro de Colecciones Biológicas de la Universidad del Magdalena" xlink:href="http://grbio.org/institution/universidad-del-magdalena" xlink:type="simple">CBUMAG</named-content>:ENT:41665) <bold>A</bold> full-face view <bold>B</bold> lateral view <bold>C</bold> dorsal view. Scale bars: 0.5 mm.</p></caption><graphic xmlns:xlink="http://www.w3.org/1999/xlink" xlink:href="zookeys-1232-131_article-141693__-g027.jpg" position="float" orientation="portrait" xlink:type="simple" id="oo_1282997.jpg"><uri content-type="original_file" xlink:type="simple">https://binary.pensoft.net/fig/1282997</uri></graphic></fig></tp:treatment-sec><tp:treatment-sec sec-type="Geographic range" id="SECID0EJ4BI"><title>Geographic range.</title><p>Colombia, Costa Rica.</p></tp:treatment-sec><tp:treatment-sec sec-type="material" id="SECID0EO4BI"><title>Examined material.</title><p>Colombia • 1 worker; Bolivar, Zambrano; <named-content xmlns:xlink="http://www.w3.org/1999/xlink" content-type="dwc:verbatimCoordinates" xlink:type="simple"><named-content content-type="geo-json" specific-use="{&#34;type&#34;:&#34;Point&#34;,&#34;coordinates&#34;:[-74.824210,9.744721]}" id="NCID0EX4BI" xlink:type="simple">9.744721°N, 74.82421°W</named-content></named-content>; 1993–1994; Pitfall; <abbrev xmlns:xlink="http://www.w3.org/1999/xlink" xlink:title="Colección de Entomología del Instituto de Investigaciones de recursos biológicos Alexander von Humboldt" id="ABBRID0E34BI" xlink:type="simple">IAvH</abbrev>-E-251258 • 1 worker; Cesar, Valledupar, Vda. Tierras nuevas; <named-content xmlns:xlink="http://www.w3.org/1999/xlink" content-type="dwc:verbatimCoordinates" xlink:type="simple"><named-content content-type="geo-json" specific-use="{&#34;type&#34;:&#34;Point&#34;,&#34;coordinates&#34;:[-73.761216,10.241965]}" id="NCID0ED5BI" xlink:type="simple">10.241965°N, 73.761216°W</named-content></named-content>; 881 m a.s.l.; 31 Mar. 2016; R. Achury leg.; Pitfall; <named-content xmlns:xlink="http://www.w3.org/1999/xlink" content-type="dwc:institutional_code" xlink:title="Centro de Colecciones Biológicas de la Universidad del Magdalena" xlink:href="http://grbio.org/institution/universidad-del-magdalena" xlink:type="simple">CBUMAG</named-content>:ENT:41665. • 1 worker; Vichada, Cumaribo, Cgto. Santa Rita, Parque Nacional Natural el Tuparro; <named-content xmlns:xlink="http://www.w3.org/1999/xlink" content-type="dwc:verbatimCoordinates" xlink:type="simple"><named-content content-type="geo-json" specific-use="{&#34;type&#34;:&#34;Point&#34;,&#34;coordinates&#34;:[-67.890833,5.331667]}" id="NCID0EP5BI" xlink:type="simple">5.331667°N, 67.890833°W</named-content></named-content>; 135 m a.s.l.; 08–10 Feb. 2004; I. Quintero; E. González legs.; Winkler; <abbrev xmlns:xlink="http://www.w3.org/1999/xlink" xlink:title="Colección de Entomología del Instituto de Investigaciones de recursos biológicos Alexander von Humboldt" id="ABBRID0EU5BI" xlink:type="simple">IAvH</abbrev>-E-79867.</p></tp:treatment-sec><tp:treatment-sec sec-type="notes" id="SECID0EY5BI"><title>Note.</title><p><xref ref-type="bibr" rid="B40">Longino (2006)</xref> presents the diagnosis for <italic><tp:taxon-name><tp:taxon-name-part taxon-name-part-type="genus" reg="Nesomyrmex">N.</tp:taxon-name-part><tp:taxon-name-part taxon-name-part-type="species" reg="vargasi">vargasi</tp:taxon-name-part></tp:taxon-name></italic> but does not fully describe the species. To address the possible variability of this taxon, we offer a redescription of the worker caste based on specimens from Colombia.</p></tp:treatment-sec><tp:treatment-sec sec-type="diagnosis" id="SECID0EN6BI"><title>Diagnosis.</title><p>Anterior margin of pronotum convex; mesosoma with marked longitudinal striations, space between the striae smooth and shiny; dorsum of postpetiole smooth and shiny; clypeus smooth and shiny; body surface smooth and shiny; antennal scape and legs with erect hairs (Longino, 2006).</p></tp:treatment-sec><tp:treatment-sec sec-type="description" id="SECID0ES6BI"><title>Description.</title><p><bold>Worker.</bold> In full-face view, head subquadrate, slightly longer than wide (<abbrev xmlns:xlink="http://www.w3.org/1999/xlink" xlink:title="Cephalic index" id="ABBRID0E16BI" xlink:type="simple">CI</abbrev>: 89), slightly narrowing behind the eyes; occipital margin slightly straight; occipital angles rounded; lateral margins slightly convex, converging posteriorly; anterior margin of clypeus rounded, projecting over mandibles; mandible triangular; inner margin with five teeth, separated from basal margin by fifth tooth; lateral eyes, with 12 ommatidia at greatest diameter, situated toward mid-length of head; frontal lobes slightly expanded, antennal insertions partly exposed; front carina extending to anterior margin of eye; antenna with 11 antennomeres; scapes of moderate size (<abbrev xmlns:xlink="http://www.w3.org/1999/xlink" xlink:title="Scape index" id="ABBRID0E56BI" xlink:type="simple">SI</abbrev>: 84), at rest reaching occipital margin; pedicel longer than wide, as long as next two antennomeres; antennal club with three antennomeres.</p><p><bold><italic>Mesosoma</italic>.
              </bold> In lateral view, mesosomal profile convex; in dorsal view, pronotum wider than long, with its greatest width towards anterior margin, anterior margin of pronotum slightly convex; humeral angles slightly angulated; lateral margins of pronotum curved; in lateral view, pronotal suture marked; lateral dorsopropodeal processes (ldpp) long, covering propodeal spiracle in dorsal; propodeal spines of moderate size, slightly longer than the distance between their apices, in dorsal view propodeal spines diverge; in lateral view, propodeal spines curved; propodeal spiracle large, circular, projecting posterodorsally, diameter (0.071 mm) approximately equal to length of third and fourth antennomere; propodeal lobe angulate, apex blunt.</p><p><bold><italic>Metasoma</italic>.
              </bold> In dorsal view, petiole rectangular, anterior and posterior margins of petiole of equal length; lateral margins of petiole parallel, twice the size of anterior margin; lateral margins of petiole node with 1 posterolateral tubercle on each side; in lateral view, petiole trapezoidal, peduncle and petiole node without apparent differentiation forming a continuous outline, extending to dorsal surface of petiole node; anterior surface of petiole with anteromedial petiolar spine on each side, superior to petiole spiracle; dorsal surface weakly rounded and short; anteroventral process of petiole broad, triangular in shape; in dorsal view, postpetiole cup-shaped, twice as wide as long; in lateral view postpetiole globose, taller than long.</p><p><bold><italic>Sculpture</italic>.
              </bold> Dorsal surface of head mostly smooth and shiny, with a striate area restricted to the lower part of the frontal area, between the antennal insertions and the eyes; dorsal surface of mandibles smooth and shiny, with slight striation restricted to inner margin; clypeus smooth and shiny; scapes smooth and shiny; dorsum of mesosoma with longitudinal striations extending over entire surface; lateral surface of mesosoma smooth and shiny, with longitudinal striation restricted to lower margin; dorsum of petiole and postpetiole smooth and shiny; gaster smooth and shiny.</p><p><bold><italic>Pilosity and color</italic>.
              </bold> Dorsal surface of body with erect hairs, separated by a distance less than the length; erect hairs as long as the length of propodeal spines; in full-face view, head capsule with simple, erect to suberect hairs; scapes covered with erect hairs as long as the maximum width of the scape; antennae and mandibles pale brown; propodeal spines and legs with erect hairs equal to the length of propodeal spines; gaster with abundant erect hairs, separated by a distance less than its length.</p></tp:treatment-sec><tp:treatment-sec sec-type="natural history" id="SECID0E5ACI"><title>Natural history.</title><p>Ants were collected in lowlands, foraging on the ground and in leaf litter.</p></tp:treatment-sec><tp:treatment-sec sec-type="comments" id="SECID0EDBCI"><title>Comments.</title><p>According to <xref ref-type="bibr" rid="B40">Longino (2006)</xref>, <italic><tp:taxon-name><tp:taxon-name-part taxon-name-part-type="genus" reg="Nesomyrmex">N.</tp:taxon-name-part><tp:taxon-name-part taxon-name-part-type="species" reg="vargasi">vargasi</tp:taxon-name-part></tp:taxon-name></italic> and <italic><tp:taxon-name><tp:taxon-name-part taxon-name-part-type="genus" reg="Nesomyrmex">N.</tp:taxon-name-part><tp:taxon-name-part taxon-name-part-type="species" reg="pleuriticus">pleuriticus</tp:taxon-name-part></tp:taxon-name></italic> are parapatric species differentiated by the sculpture of the body surface, much smoother and shinier in <italic><tp:taxon-name><tp:taxon-name-part taxon-name-part-type="genus" reg="Nesomyrmex">N.</tp:taxon-name-part><tp:taxon-name-part taxon-name-part-type="species" reg="vargasi">vargasi</tp:taxon-name-part></tp:taxon-name></italic>. The latter is distributed in humid forests at medium elevations of ~ 1100 m, while <italic><tp:taxon-name><tp:taxon-name-part taxon-name-part-type="genus" reg="Nesomyrmex">N.</tp:taxon-name-part><tp:taxon-name-part taxon-name-part-type="species" reg="pleuriticus">pleuriticus</tp:taxon-name-part></tp:taxon-name></italic> lives in lowlands, below 500 m. In Colombia, the populations of <italic><tp:taxon-name><tp:taxon-name-part taxon-name-part-type="genus" reg="Nesomyrmex">N.</tp:taxon-name-part><tp:taxon-name-part taxon-name-part-type="species" reg="vargasi">vargasi</tp:taxon-name-part></tp:taxon-name></italic> and <italic><tp:taxon-name><tp:taxon-name-part taxon-name-part-type="genus" reg="Nesomyrmex">N.</tp:taxon-name-part><tp:taxon-name-part taxon-name-part-type="species" reg="pleuriticus">pleuriticus</tp:taxon-name-part></tp:taxon-name></italic> present a sympatric distribution since workers of both species were collected as foragers on the vegetation in the same fragment of <abbrev xmlns:xlink="http://www.w3.org/1999/xlink" xlink:title="tropical dry forest" id="ABBRID0EPDCI" xlink:type="simple">TDF</abbrev> in the Tuparro National Natural Park (Vichada). This record increases the distribution range of <italic><tp:taxon-name><tp:taxon-name-part taxon-name-part-type="genus" reg="Nesomyrmex">N.</tp:taxon-name-part><tp:taxon-name-part taxon-name-part-type="species" reg="vargasi">vargasi</tp:taxon-name-part></tp:taxon-name></italic> from 135 m in the tropical dry forest to 1100 m in humid forest.</p><p>The examined workers of <italic><tp:taxon-name><tp:taxon-name-part taxon-name-part-type="genus" reg="Nesomyrmex">N.</tp:taxon-name-part><tp:taxon-name-part taxon-name-part-type="species" reg="vargasi">vargasi</tp:taxon-name-part></tp:taxon-name></italic> fit the definition of <xref ref-type="bibr" rid="B40">Longino (2006)</xref>, with a smooth and shiny body, although they are slightly paler in color. Sympatric populations of <italic><tp:taxon-name><tp:taxon-name-part taxon-name-part-type="genus" reg="Nesomyrmex">N.</tp:taxon-name-part><tp:taxon-name-part taxon-name-part-type="species" reg="pleuriticus">pleuriticus</tp:taxon-name-part></tp:taxon-name></italic> and <italic><tp:taxon-name><tp:taxon-name-part taxon-name-part-type="genus" reg="Nesomyrmex">N.</tp:taxon-name-part><tp:taxon-name-part taxon-name-part-type="species" reg="vargasi">vargasi</tp:taxon-name-part></tp:taxon-name></italic> show variation in size, sculpture, coloration and shape of the petiole and postpetiole, exhibiting contrasting characteristics between both species, reaffirming the description of <italic><tp:taxon-name><tp:taxon-name-part taxon-name-part-type="genus" reg="Nesomyrmex">N.</tp:taxon-name-part><tp:taxon-name-part taxon-name-part-type="species" reg="vargasi">vargasi</tp:taxon-name-part></tp:taxon-name></italic> by <xref ref-type="bibr" rid="B40">Longino (2006)</xref>. This record expands the distribution of <italic><tp:taxon-name><tp:taxon-name-part taxon-name-part-type="genus" reg="Nesomyrmex">N.</tp:taxon-name-part><tp:taxon-name-part taxon-name-part-type="species" reg="vargasi">vargasi</tp:taxon-name-part></tp:taxon-name></italic>, being the first report for South America.</p></tp:treatment-sec><tp:treatment-sec><!--Section generated to contain objects referenced in tp:taxon-treatment.--><fig id="F29" position="float" orientation="portrait"><object-id xmlns:xlink="http://www.w3.org/1999/xlink" content-type="doi" xlink:type="simple">10.3897/zookeys.1232.141693.figure29</object-id><object-id xmlns:xlink="http://www.w3.org/1999/xlink" content-type="arpha" xlink:type="simple">655CAE3E-289A-5F41-A9FE-2D27B5753502</object-id><label>Figure 29.</label><caption><p>Distributional map of <italic><tp:taxon-name><tp:taxon-name-part taxon-name-part-type="genus" reg="Nesomyrmex">Nesomyrmex</tp:taxon-name-part></tp:taxon-name></italic> species from the tropical dry forest in Colombia.</p></caption><graphic xmlns:xlink="http://www.w3.org/1999/xlink" xlink:href="zookeys-1232-131_article-141693__-g029.jpg" position="float" orientation="portrait" xlink:type="simple" id="oo_1282999.jpg"><uri content-type="original_file" xlink:type="simple">https://binary.pensoft.net/fig/1282999</uri></graphic></fig></tp:treatment-sec><ref-list><ref id="B40"><mixed-citation xmlns:xlink="http://www.w3.org/1999/xlink" xlink:type="simple"><person-group><name name-style="western"><surname>Longino</surname><given-names>JT</given-names></name></person-group> (<year>2006</year>) <article-title>New species and nomenclatural changes for the Costa Rican ant fauna (<tp:taxon-name><tp:taxon-name-part taxon-name-part-type="order">Hymenoptera</tp:taxon-name-part></tp:taxon-name>: <tp:taxon-name><tp:taxon-name-part taxon-name-part-type="family">Formicidae</tp:taxon-name-part></tp:taxon-name>).</article-title><source>Myrmecological News</source><volume>8</volume>: <fpage>131</fpage>–<lpage>143</lpage>.</mixed-citation></ref></ref-list></tp:taxon-treatment>
